# Supplementary material for: Characterization of the microenvironment in different immune-metabolism subtypes of cervical cancer with prognostic significance
Source: Front Genet. 2023 Feb 3;14:1067666. doi: 10.3389/fgene.2023.1067666 (PMC9935837; doi:10.3389/fgene.2023.1067666)
Supplement: Supplementary file 2 [file DataSheet3.CSV]

	TCGA-DS-A7WI-01A	TCGA-EX-A449-01A	TCGA-VS-A958-01A	TCGA-MY-A5BE-01A	TCGA-C5-A2LX-01A	TCGA-Q1-A73Q-01A	TCGA-BI-A0VR-01A	TCGA-C5-A3HD-01B	TCGA-EK-A2PK-01A	TCGA-FU-A3WB-01A	TCGA-MA-AA41-01A	TCGA-IR-A3LK-01A	TCGA-C5-A8YT-01A	TCGA-EA-A5ZD-01A	TCGA-EA-A1QT-01A	TCGA-VS-A9UL-01A	TCGA-EK-A2RO-01A	TCGA-EK-A2RC-01A	TCGA-C5-A7CL-01A	TCGA-C5-A7X3-01A	TCGA-C5-A1BM-01A	TCGA-C5-A2LY-01A	TCGA-EA-A50E-01A	TCGA-ZJ-AAXU-01A	TCGA-HM-A6W2-01A	TCGA-C5-A1MQ-01A	TCGA-MA-AA42-01A	TCGA-JW-A852-01A	TCGA-C5-A1BE-01B	TCGA-C5-A1MN-01A	TCGA-VS-A9U7-01A	TCGA-ZJ-AB0I-01A	TCGA-LP-A4AX-01A	TCGA-JW-A5VH-01A	TCGA-C5-A902-01A	TCGA-FU-A23L-01A	TCGA-FU-A3NI-01A	TCGA-VS-A9UT-01A	TCGA-C5-A8YR-01A	TCGA-VS-A94X-01A	TCGA-EK-A2RN-01A	TCGA-MA-AA43-01A	TCGA-ZJ-AAXT-01A	TCGA-C5-A2LT-01A	TCGA-WL-A834-01A	TCGA-FU-A40J-01A	TCGA-DS-A5RQ-01A	TCGA-VS-A9UH-01A	TCGA-MA-AA3W-01A
FUCA2	4.47124845777019	6.20733179847452	3.77240224689398	4.82887558926019	3.58556415240535	4.39481460852351	4.39459502525629	4.22832145293935	4.47478659685468	5.17075208883652	4.07714981156496	5.22408653305368	5.71115664614204	4.91274407027302	4.30801380635227	5.79107691985534	3.61101031762926	3.83153752844565	5.37791457172276	5.24309326468651	4.07483819396137	4.94486803236346	4.63286568941556	4.43896583157774	5.26414102450902	4.21472241850029	4.27750037685619	4.73772583999545	4.67800811487926	6.1056057171579	4.52424634355172	4.73432258461839	4.72931235562956	3.71380197899622	5.20989934952667	4.26724296482123	4.90397139860154	4.7567305399196	6.52948333767345	5.40513661753326	1.7591854235399	5.40393707773005	4.06584396287671	5.4533113004276	5.36780985852445	4.37379696703274	4.36010039292279	5.49568723979194	4.7732367850647
CYP51A1	0.639075501789796	1.54883960641127	1.2321580115176	0.125208980434416	0.215639310504554	0.936401810815308	1.06844279815148	1.45874837733131	0.673693254944529	0.974570565804125	1.15201921496707	1.01073763513486	1.27507174502054	0.849628130678282	1.03933509726727	1.45100966809391	0.920936086818758	0.555563855918539	0.590766841313548	0.619931096741449	1.53506460422373	0.2780386246206	1.20793053633143	0.351878284767741	1.18823254784992	0.151535297233683	0.310192324869545	0.540477265253598	0.972041876719673	1.62410597478069	0.288997506378658	1.07120635518664	0.516611406128079	1.71742230653834	0.310806358395725	0.848761325724591	1.48296397106874	0.906169172559863	0.535213710444289	1.15958496766278	0.0726160642836476	0.686800013229142	1.64265966080301	0.585068376936901	2.33219274225504	0.265276884224601	0.853790471159468	0.428535057303621	1.16890952392268
CD38	0.278719590702025	0.161698319620617	1.62657685424639	2.9478634264323	0.854779322277619	0.583608891495461	1.2691922780601	1.83186270665723	2.08154751135239	0.0891751187020959	2.03882271441794	1.43779494912844	0.63144335202816	0.745962098062459	0.413032093107903	0.134844918383855	0.410037160149677	0.890967219498337	0.142706307128101	1.15469843343557	0.974622343847298	1.35477500119711	0.338506593819099	2.33397190015955	0.488913793417315	1.09496329590764	2.16770494332878	0.308070960617046	1.76240427623208	0.0966339227299864	2.02817647862238	0.0360176477385729	1.85447605800648	0.118089793055101	0.415116521005974	1.23117639285036	1.07996477866037	2.80292419182576	0.868738395788555	0.46987179005081	0.0593196482415972	0.550039305050205	0.658737093746296	0.558868226994138	0.338547093567675	0.28436599122732	0.952583154555857	2.49004508256433	1.94936406877756
ITGAL	0.89620352243819	1.27119587589769	3.44318981720186	4.30384316858755	2.75977719550761	1.02711052191962	2.48085193301783	0.496567805530352	2.4470311903382	1.01579400162988	1.34493837377758	1.47153425468739	2.11253114315064	2.11191328223152	0.973893335689371	0.870273549861262	0.347426156744366	1.83702949204857	0.965330697663807	1.9354595652926	2.27678224633352	2.35969880145017	1.02771200575929	2.19867210816322	1.10932967073707	2.30692435537659	3.52709838727036	0.702328363171965	1.47734236161786	0.502959347254108	2.11083038498397	0.98735232654098	3.33799918733911	0.477426882974084	2.89280614837261	2.4949046157289	1.70583010463739	3.96309885814098	1.69622334355015	1.50700271230556	0.574116071622681	0.918068737673135	1.65361137694832	1.65608350615766	0.977100028006169	1.43800166111655	1.24246444538576	3.39155008116051	3.54775249319983
MAP3K14	0.975390501276275	2.04805113442664	2.29342164496456	2.76453663591749	5.12401026225318	1.53871334144971	2.96538561113833	2.14720288456829	1.15261165118484	3.77622580425436	2.09760845325627	3.03099577537326	1.41550467466137	1.73068341736191	1.269705036332	2.52367407516056	1.54170077013774	2.29653146550823	1.73568168743184	2.10243365205885	1.62109922403787	1.62848873331303	1.11420090938029	1.83094601219906	1.29343216089068	2.85176125721728	2.62190394905464	1.27711981104458	1.79364733668886	1.43720766009961	2.17421776349694	1.70472134524597	2.22838357786584	0.814655607029666	1.88272281372112	2.43523219609057	1.85140830038725	1.88731704468021	1.69476567391476	3.25795010645033	0.4760012645827	2.31357084582064	1.71466195476338	2.46402377451553	1.85204323345269	1.81852968142464	1.81138024329745	2.43043179451146	2.92973345012316
TNFRSF12A	8.42211506162802	7.03341081230216	7.20968104349526	4.71522284041213	6.28217233424024	5.16805196290236	6.88232284125662	7.30122488724271	7.9458472745068	7.34299241980149	6.70265841687744	7.50139663479467	6.24304524724891	6.71479235198163	6.06986655595049	6.74923722828029	7.60891528048494	8.09874575675754	6.86519709992037	9.03779987844061	7.61042932376589	5.99371273735496	6.86624093872905	5.83567642712928	5.7121101130881	8.11929004404632	6.38391262691223	6.54742219719746	6.79166148451105	9.43109289469615	5.81763097219343	7.78532693914557	7.96595325462452	5.72994630028467	6.76483676756026	7.36359648572186	6.68600248491521	5.0982889780974	9.973179151738	8.50811468440301	5.62341412156976	7.96508109771296	8.23089440171711	8.73342190386256	6.49009548212488	6.41720226706284	6.98122695329231	9.05804619917922	7.05307873714515
CD79B	1.19310746363461	1.31289320593972	2.69829576468053	6.48899107528523	4.57895298615889	2.46227510616435	3.57401644876475	0.520737648917604	3.60126479705814	1.77360846371918	1.16594463975504	1.15204482086956	1.97883130469043	2.83552117184788	1.31481279032757	1.37905584683531	1.09899434238389	2.45127533798994	1.35113313255092	4.51788091541482	2.05760316435385	3.00349387056816	2.04757390480002	4.58111706370075	2.40415413486144	4.61220798124513	5.15659836015458	2.44001571995094	1.66059214708094	0.8837546155197	3.21913420344545	0.505327643778641	3.90161216356612	1.90383402106489	3.2627188348449	2.56456885057738	2.10822569832392	5.08002929600069	1.79668522836435	1.75944063463552	0.303365564227282	2.68017291988588	1.58515017115916	2.19776383782275	1.52501123967282	1.72283274867841	1.73590714424975	4.25251989728436	3.4020114807362
MGST1	2.04436938196965	1.30489534108734	1.70341127832652	0.0825355157451993	0.355701296584429	1.22694035634501	2.26311521072882	1.06020541997341	0.241311120598156	2.21412310641678	1.71524450866671	0.00311370286681136	1.56003636784291	0.715253358411368	0.0240111945284481	1.73463279370642	1.63935110211007	2.02174759722395	2.58640537064413	1.57743063243175	2.12282590077529	2.11856158291833	1.80454418854671	0.0159664660019488	1.63303477847874	1.95012641952874	1.14116286241315	1.75460709227224	1.55845728069977	1.89838886644307	1.37618899722616	1.33853005896567	2.00277419875912	1.55089010754518	0.00653507468305612	1.56353913882126	2.23987309256549	0.37059818849638	1.47459954377985	3.18529066853864	0.747053158135718	0.773501386924288	1.01219005651371	0.0205906948450118	1.41795680205688	1.15097219571899	2.37308852971603	1.2331955241152	1.40035623417728
POMT2	2.04896201062223	2.35751426146604	2.2711577121123	1.46137562405592	1.48747850424198	2.07197193813569	1.82831321149513	2.31614270866704	0.951794398905395	2.69308629812545	2.23946532960325	1.71096083651209	3.02611537601277	2.14800822654383	2.37115051532638	3.13289112407015	1.87207531737412	1.93379511256493	2.0776098358342	2.05568918433159	1.32422701447903	2.20043591125561	1.89933300079437	1.76000846028011	2.71585982892318	1.57960599276976	1.08591534146415	2.1427857625679	2.15114382263951	2.59321981656997	2.46900174673901	1.91550643537833	2.60560828637297	2.92898455133913	2.37382200362632	1.1056774174039	2.42420292318075	2.73745157560613	2.09277459846042	2.34050742090013	0.84084022440211	3.3627840679917	2.30896699164601	2.375396079474	2.47038706238009	1.74221556629355	1.38039262807354	2.61123766818225	1.73787814706892
BTK	0.397402368002052	0.366401732162409	1.37491611739518	2.28630616234313	1.11755261600672	0.749023332656799	1.25634452978745	0.220998635968329	1.0581916231285	0.417352155974974	0.440110649942286	0.766593293172252	0.459067317374795	1.41924549171122	0.570124588908541	0.255498980955386	0.210749426349579	0.901495408862128	0.652644644182399	1.394409461164	1.56406618304602	1.32428852147181	0.90169025588154	1.23876371490312	0.615785569777557	1.25531951616769	1.94958598209531	0.428639817827453	0.598626126801994	0.271229459055163	1.04198337783658	0.391343862056702	1.63162251130896	0.173207352781336	0.382709822952377	0.872756870629918	0.866672223657605	2.39489874036378	1.04609867389062	0.619343852721899	0.430516532278737	0.57666882992152	0.464080033157474	0.614153231555736	0.469275808562767	0.50988622160776	0.74296112806136	1.7932520294833	1.65901896976647
PLAUR	5.42971844608725	5.67072963309757	5.21880640920241	4.1158356887472	4.84475340873846	3.02926020610076	5.1558289170406	3.92106307053329	6.11767344082713	4.29710323303087	2.87847909580238	6.80574423900884	3.23515305406378	3.81755770211204	4.38239001980277	3.4857052359717	4.53058095780316	3.88861764839413	5.8490724523747	5.45197727536856	4.71501814162182	3.32951428057863	3.73918915792636	3.86949077620777	2.51286882068843	5.41554743289719	3.68689515418717	3.96237503806905	4.37095838117158	6.23911989957461	3.69554893446887	5.4627496634323	5.18259893505601	2.79803965734811	3.98632498982022	4.61976239746851	3.58945126205788	3.70567143750753	6.83808833653955	5.65535616778446	1.96393562986884	5.51241479192458	4.74403541870365	4.95642586200764	4.15669583380118	3.85109689291862	5.38721098373221	5.87159878051782	5.87943815777205
PGM3	2.12783010614327	5.88224861297635	3.29252421132436	2.48876594978617	3.00366303241427	3.71537183389355	2.72482306982107	3.25801313450996	3.4555473232905	3.53101284734448	2.31126085929341	2.5561758405161	3.88389844449679	3.71112592349497	2.42573992187025	4.91323078854696	2.45078484871565	2.34322401601715	3.76535811454401	2.7756927523869	1.87760711469101	2.50587254309814	2.67762086455685	2.62992788077968	4.13849604821487	2.34945381539232	2.18414343709774	2.15479246761038	3.2695523149925	4.10910786030385	2.66993556607113	2.98828897583658	3.34885757019972	3.96761755287968	3.30400747049545	2.2437531862225	2.86434575537118	2.91709812417608	2.83469121821207	3.20506481408357	0.880450104715675	4.07592091112374	3.35383032225349	3.70784408250593	2.87699341024844	2.43801424885259	2.72940555527878	3.61333322349582	3.04443563327234
AGPS	1.43377345962252	1.99734788714844	1.58532722581354	1.36449099879521	1.00955170966925	2.20224581421844	2.10551677094724	2.45314638891625	1.82349211959219	1.95477757785751	1.68355078049304	1.8011274403793	2.61332186078903	2.40671321811432	1.87272284013636	2.32887024902059	1.37752831381404	1.54076131211877	2.29607064952661	1.53116193238226	1.5025449557315	1.78586511896651	2.18876844343521	1.84640019809081	3.06424696431126	0.835654424584172	1.4963706818522	0.862332617501107	2.42456463691113	2.56444047046842	1.75539561312237	1.50579044604307	2.81689632686385	2.16764445474008	2.04767158776143	1.33128152498676	2.84371590485066	1.88247021615503	2.14702012257336	2.35707212532576	0.429796310705894	1.78216317863574	1.47950235114238	1.78856879651517	2.99340851401736	1.69248038169959	2.20444337251961	1.49093804193918	1.97015012285187
AGPAT4	0.316035498134497	0.0438346189276601	0.213876381531676	0.195164636112648	0.234855869281852	0.413555447219628	0.159981882778028	0.318323944784731	0.175505748884688	0.810665990966413	1.49680425773472	0.428561780943529	0.991097839469704	0.262369642496806	0.0716052383884059	0.624918454461137	0.762294265916845	0.81729059575048	1.33788333511042	0.649392548648343	0.234181164003377	0.229318100078297	0.568426423692122	1.05289597358949	0.772908981473985	0.154605371182111	0.604322283790595	0.530186784384231	0.113802829119511	1.35390711806667	0.161607722208021	0.509409503962565	0.646573085639059	0.936662607618505	1.00813589003613	0.495440533559983	0.783940191732859	1.22310407250882	0.930788131777233	0.405821829646703	0.388973511915077	1.15407106115643	0.586651071656847	0.770677973336223	0.375726272434783	0.696698801042747	1.21775652863566	0.488049369631368	0.443707808765328
TNFRSF1B	2.25965527172486	2.13075712475103	3.98650687580215	5.27650413875275	4.11003655744399	1.90545296781529	3.83368244889121	1.1590265858572	3.66369498634368	2.34567055118619	2.46058824492681	2.79748859509543	3.17673627527283	3.85240778597791	2.29306360356187	1.27048547431332	1.57895260404474	3.09665297684873	2.63082576338977	2.74285276387674	3.45574383646051	3.65671678007703	2.16118287105125	2.81810508623	3.55502718831421	3.71216727735679	4.55138430095487	2.22629136980863	2.5166654520069	1.62448382288219	3.25890279522537	2.53868651265985	3.86081346047559	1.7509641402436	4.18743098489755	3.73799543288414	2.4890544056536	4.01234418887619	3.55435515945027	2.76654234396344	0.832161822902882	2.40347567497755	3.70521466041874	3.09736630259138	1.68920903284909	3.59298658863852	2.42828593021007	4.41924223070816	4.20355220977643
CHPF2	6.69805465008073	7.51782679171004	5.88926922190084	6.23947579555867	5.6529345577291	5.45379860118783	5.63060772771478	5.90071869584826	6.53846109694616	6.08319497169249	5.62528754801968	5.05169680807666	7.27197707845651	6.87659414408426	5.99839226925201	7.20682624463075	5.1170776276607	5.96361874554901	5.32203318670701	7.4236730637183	5.56650340101017	4.93897971303694	5.22235612499417	5.85939184293418	7.30807499425533	6.60172770479933	6.48260065065671	6.06845806725416	5.52901525480991	7.20980124274253	5.15722617487302	6.07404359829442	7.11634557252311	6.63228854873285	6.0818984315292	6.21400584117085	6.41671507778666	6.96363566461275	7.17284470048624	7.03627305094219	3.75838393014177	6.57193087383492	6.68483942262147	7.03014911228362	4.40051452545337	5.06114687702474	5.94391591616894	7.36305131137264	5.30136268944092
HSPA5	8.96802145240637	11.4192421576594	9.51321922659548	9.223050384867	8.97988721639138	9.07777995296009	9.76290804192768	9.33495740678773	10.3945440768234	9.28175161917865	9.31646201373247	10.9114586278479	10.4473156750336	10.2695489082023	9.21951477694876	10.6805170411845	10.374385288017	9.00285966532812	11.0621419958474	9.75748294942441	9.51487334540251	9.04927421483415	8.82328255116241	9.84329049733659	10.4782647142047	8.71201488560989	9.71951853557164	9.52685788907685	10.014264466066	10.6928087781854	9.0395611495725	10.8764865678437	10.4602403745151	10.2919489289896	9.39622193834736	9.44198058066099	8.96111817170166	9.62010507956962	10.0285753512669	10.5523933332336	6.0946837135874	9.96944615824645	10.6746107638418	9.9044931644292	9.45745383790222	9.55146688430009	9.39027310664178	10.8631571048092	9.7113441910502
H6PD	3.99690744692524	3.08386562193451	3.72419403999662	4.73723345677799	3.73949146566722	4.10035412473966	4.20802815893249	4.17358153686322	3.89708912013267	4.49336707896397	3.08086117867443	2.73280351823047	5.91761176802108	5.49643658959066	4.11942308259487	4.95195611609182	3.74494955997178	3.70831883722713	4.79844608306347	5.23570890777774	3.05198537572264	3.55971098730948	2.71118872729047	2.79525634118218	3.64067807003336	3.10529015344961	3.69603983356333	3.9045796832762	4.00054539976776	4.14124199431245	4.05843305213815	4.90022200505068	4.56349832210686	3.75985846167967	4.60893123140643	4.39628814258475	4.73395410866436	4.55392559991397	4.94313077392659	4.79481034344574	1.15923622633168	3.98518838002055	3.00236236729928	3.52005746705873	3.52812893984146	4.7016159303191	3.59516264732677	3.59635551655518	4.63441899391811
TNFRSF9	0.16095389460678	0.146378581699024	1.37432278995181	2.92232179985594	2.21361562645745	0.581375319420627	1.92990484589449	0.437082288378041	1.22457542143543	0.294598668855788	0.574674066815837	0.976527715519303	0.391630470653581	1.41349225537983	0.723515860867202	0.134775824595766	0.615423050837725	0.617919031489768	0.652188682545412	0.542114624642265	1.29752747417135	1.08424675773745	0.341418899129656	0.932957633731249	0.325232410221991	0.874923651146668	2.35781206637534	0.3898128501348	0.894776842336119	1.79013711535222	1.13401855006519	0.841647714513049	2.45630891617701	0.144696787276202	0.908879794849534	0.971976249303842	0.79196667643282	1.81645369917133	1.60774221265072	0.853207198743227	0.131614700371982	0.371296526228664	2.81689171086384	0.788594221953881	0.524847549643518	0.312353092061439	0.865566507426191	1.3680109566577	2.35863377784634
MSMO1	6.41382423798572	4.80739581928672	4.80422543548598	3.85696925737521	4.17167697493824	5.01077843257934	6.28506080398166	5.93471425809389	5.54629367420108	5.20084006442241	5.55323678301015	6.37056745860601	4.11556587646613	5.00677521053099	4.89701758394507	5.27952143148911	7.04857730923871	4.79907156157878	5.71539156854365	4.54218282070756	6.45587518623263	4.66845196539311	5.34367173400677	4.49831924364455	5.02026978011592	3.4042585979521	5.05170711620078	5.46903147370814	6.12043777172623	6.20627790607814	4.26105253301309	4.75299712591366	4.2988052146419	5.81361412031294	3.81561138446011	4.29459127634934	4.78421306923831	3.14166167577091	3.67479256787074	5.27934284083789	2.05636637420135	4.43146975190281	5.04599316208801	4.21416252337692	5.54972762025641	3.88603634841294	5.10418835614268	3.90755972782681	4.07416994372223
ALDH18A1	2.68383276437517	5.2364859443604	3.70202881747532	3.11325027769565	2.71005644823368	3.41234762265782	3.5649581539136	3.41465840683403	4.05278521447068	4.11053299044703	3.73511178859602	3.02823748386043	4.94149425376478	3.26675622249845	3.86915163376988	4.17029125295395	2.62646480722008	2.91760335868465	2.66008991212491	3.70078903146248	2.46594642920458	3.08232797373897	2.75742556437496	3.07713949384057	4.94470696443752	3.24824641626487	2.86833167550304	2.76127524621468	3.41988853911519	3.77087369916641	3.54278970407339	2.74057807629488	3.65671716682173	5.91998127914084	3.13050252801158	3.59927357721842	3.011768246239	3.80719723631786	3.15776669718292	4.22152678298224	0.88085554462487	4.15484384429513	3.20451786569021	3.81194696507123	3.45753811743252	2.91401233636389	3.10958359295434	3.45599611539146	4.01112807948095
ACAA1	3.09209485360655	3.2609848428901	3.06797689941919	3.22164341626121	2.6602075698573	2.18383245907559	2.50114371525116	3.18563441597296	3.28110203798807	3.20393742846356	3.03236660718271	3.66683823923329	3.46811506468707	3.38456570877352	3.27543584231283	3.19240492217297	2.5248985485035	2.40882209584296	2.30564996568065	3.20227007978331	2.23935964131075	2.9261675221768	2.08012161782815	1.93066777906052	3.29411195081895	2.93368977865017	2.56297154289211	2.74211962221523	3.21143463263727	2.67991097814798	2.9368317017168	2.9836669842135	2.85211212113194	3.64742562758609	2.50549186462796	2.82907434751045	3.04498479358178	3.32807707810694	3.91744352206991	3.64591341440779	1.25842760396067	3.19935776309848	2.5510869142495	2.68664615196175	2.89522766996797	2.48897428926432	2.45227467277423	2.97186845829078	3.24791420151815
BCAT1	0.165303513697519	0.068142988032006	0.631401977049659	0.662579073106345	0.351251114576204	0.465215759274411	0.514457659554456	3.33330582138413	0.316499913105117	0.261789256215187	0.17626826412509	0.490084697069479	2.95113297480814	0.496694835813323	0.180407311758872	0.836097039684096	0.736006294812759	0.239989256773576	0.649590669110841	1.51778436602166	2.65426159282635	0.32351956374133	1.00533727193874	0.258715927656102	5.02136532535788	1.96261140980997	0.532040275983458	0.180760542202801	0.283429768999377	0.710487630507807	0.320463622172483	0.34067566127701	0.829630840694786	1.27310948343689	0.06159744625114	1.3028510594621	0.271339804162828	1.54943639931462	0.698777899849018	0.403862974448678	0.131070780177623	0.469026161390705	0.507308493842463	2.29392234803204	0.356712945568327	0.181133479646362	0.821185726662363	2.96631798398609	2.14794036540733
HAGH	2.70067215121537	3.94333165421688	3.93879080874952	3.25710769404718	3.81016693267821	3.47215251217161	3.20651414309543	2.82245790445533	3.0701058193563	4.00963157086446	2.68531038677657	3.6146808075196	2.5728190177747	2.87454530688889	3.48795252505524	3.4465956541195	2.29098377646063	3.72540392025675	2.82370596060417	3.36201368818813	2.17285429979184	3.24150677041339	2.26937724616435	2.42432974478825	2.67172813982138	3.45254720010104	3.73701275924729	3.3943072411344	3.37869780874983	2.51745649913743	3.56020899228154	2.64964533080548	2.97761103595944	3.9090489065038	4.13271680233032	2.90289664261137	3.74289018007097	2.44635002620379	3.90583941427901	2.57525939694281	1.36758693356485	2.98691130738424	2.5525666713158	2.77776802522327	2.83765587881301	2.82924757140233	3.30413679321116	2.80808736746046	3.16907659100502
NDUFB4	6.94006088516271	7.33542033299991	5.75012211032002	7.4020025852076	7.59884208475723	7.21272167625004	7.42396402203778	6.62515029784985	6.79486987194232	8.1002834779304	7.26972620893115	6.38736823851018	6.68587031623335	8.35735261285993	8.0846399945034	6.81564717431533	7.4141143052583	7.4752792091992	7.57153332052986	6.66888338770618	7.22617139821269	7.76362697785723	6.86970740435074	7.7287483110566	7.00988291149717	6.49637179635873	8.06634585570626	7.46178053365909	7.01863385072591	6.79084108822871	7.02224646302274	6.48945543572676	6.22349639124853	7.22601181435628	7.22934276028663	6.80621522463302	7.3766649534552	5.44306868730951	6.96916710347957	7.40037099057052	5.43300340061463	6.65788569548012	6.86917206771103	7.13474538813706	7.51092574439124	6.2807934384278	7.15956124738847	7.27197170688194	6.93682962024247
ELOVL1	7.40519203572271	7.07054364613868	7.26987398656131	6.65682165577904	6.005211670138	7.28550542859388	7.04540020184179	7.59414483018901	6.35089274161638	7.27730805494318	7.33113438647419	7.1336057322697	7.08564945628668	7.27413495468272	7.22319804914834	6.66385576859535	7.70254432971203	6.60697103352163	7.25339021364441	7.51170631569816	7.44601757406728	6.48295127448382	6.84381671336146	6.38280743292215	6.8973578267182	6.73929328780185	7.00336283764791	7.07528303021698	7.50122283664429	8.31082713673914	7.29760659639996	7.09681415603222	6.74385502141976	7.23114014018866	6.51875913045913	6.60372408825251	7.27291184949478	6.10848430708321	7.06532237943098	7.13519963493932	4.01378884945796	7.54527975452036	7.8665786019551	6.76063398353694	7.01677260527552	6.56919238235383	6.81446265583159	7.17526779386186	6.64404956308381
PFKP	3.76191335191081	5.05968612930577	4.67208212302495	3.38704587786357	2.69866285975689	4.57642195802798	4.49884385274985	4.74909210159955	3.12389565803678	4.82190531591464	4.46845103833361	4.59887418294512	3.00885997258047	3.53332612198885	3.77226117826043	5.3695601475221	4.32074573095702	4.00972799490417	4.54167488048841	4.45987297444918	3.13545941484261	2.39113352562442	3.82281835575593	4.3334651164784	1.55106778153494	2.93311361519656	3.27527063465993	3.81851531200539	4.25053391536752	3.39581600642803	3.7003074160471	3.42382835230923	3.77006390734549	1.95260364868702	3.50714935670096	2.82306678736158	3.97999730327988	2.6163442048183	4.84116107804698	4.84669879428122	1.10864630117781	3.86674473246719	4.76139940580512	4.46409237850608	3.96414374602741	2.91103388593336	3.46701467982194	3.47850019125355	4.67007014092698
PKM	8.65036292352725	8.22672581293467	8.77876352540884	8.51960571124543	8.2370496324524	8.66163860144845	9.47006381674242	10.5518853911019	7.64979486290422	9.38052350971227	8.94704825717531	8.83715174037886	8.25420172100367	9.05081816031662	8.51632352471675	9.41606209238833	9.13219129085105	9.14932364990823	9.13954478324473	9.86495369618811	8.79473427610077	7.84688034882714	8.0206004215031	8.74912492301951	7.00936725757945	7.72609600003352	8.26644454929002	8.70694612887678	8.77188830994026	8.97512380959617	9.07712169799246	10.4565611872841	8.74596712579709	9.20243290738778	8.55836513651362	8.53781855745759	8.21064461877671	7.11659679524548	9.81236345876889	9.55247869495951	5.63318660651519	9.53721946112582	10.2979187284601	8.26283016732284	8.81411588659745	7.59847746780356	9.1982828350414	8.71429229035045	9.42036719005061
IARS2	3.59340237324854	4.29621589535719	3.91151611540222	3.77446379258328	3.39550380282561	4.790438513433	4.35179829150284	4.32715620282883	3.94743745665139	4.41258014522017	4.81250034689409	4.29777089306338	4.15369541526914	4.84738773496044	4.33985001295197	4.46778361150329	2.55435665394981	3.56125576730874	4.465470304958	3.68944648130617	3.95659108070716	3.75257860536815	4.11054826415197	3.34553239046154	4.6044912519677	3.06463838496425	4.10195955401815	2.58817148073208	3.89965782329527	4.57450588512298	3.57033250796458	3.44012869336635	4.5334072798373	4.8092531743092	4.01166453791311	3.6672897149386	4.838524994317	3.63517451519416	4.49170689821466	5.48154813501021	0.792379490566868	4.17609841242697	4.50868782862264	3.42140152543521	5.15746206570455	3.82733695168279	3.54350668717211	3.48476109515425	3.91525512901944
IDH3G	5.54785624148453	7.41820731476703	5.49090594266294	6.46671415974467	6.94608788443265	5.36827426469081	6.27234156730234	5.22216886108098	4.93099131091235	6.17344235089178	5.06467383620747	5.77797579186492	5.74470989982891	5.64033729214647	5.99278930047071	6.11654688716944	6.25734003681835	6.07843447783879	5.24924874127494	5.40950652701841	5.18892696192803	5.92837736540911	4.62495186559879	5.22214044867979	6.02466244173724	5.74035049649057	6.4575297986056	5.86668484449018	5.76646809611114	5.35597224105068	6.57277970689439	6.16242483776678	5.99128413380513	5.90537048933936	6.04213804823595	5.60577369558963	7.05949918811767	4.96841571054847	6.14922768238308	6.3865175050475	3.24483981179623	6.08015059014368	6.10546505684308	5.92827217725651	5.18041019485008	5.73982799419483	6.16646935352244	5.74363629423905	6.76639018854775
TFRC	4.76987857457892	4.79240644159985	4.8883289410474	4.0101623529753	4.7378675823577	5.73298988640559	4.58685238672689	5.37850839024924	2.65119610844289	5.29598618228033	4.30934138175218	4.81536929795626	3.87292040902961	5.2543243621568	5.51493154920399	7.23838006035964	3.97957654395517	3.80807847401803	5.53907887722024	5.13741574855674	5.9079754003233	4.17820672313065	5.9945890461391	5.21015286785285	5.28247641344898	2.7324276431361	4.30654009419893	5.82333295827136	7.11556348514046	4.61683537879367	3.57755885276075	4.82518804979839	5.65950181277988	6.19800565774981	3.89503836861503	4.50507230309604	4.75289494054945	4.15011716426869	4.58076161571139	6.58826145227866	1.86989128019859	4.93397040692995	4.739450737488	5.06672996349205	7.06984005523678	4.32151318496541	5.62162345940648	4.98493258353911	5.72604419867392
HSD17B10	7.41974564282724	8.75681867743146	7.31818574378438	8.87001713832204	8.81702996316064	7.45963277266937	8.58617497038953	7.17831615218401	6.27127288250648	8.74605047414416	7.45139773306618	7.26413427013894	7.75825895233031	7.63187175123043	8.81235623467138	8.06632402209053	7.68884558188579	7.68562690408709	6.9566021496227	7.7892322443519	6.8536145165921	8.95566533541037	7.09665274527531	7.18381200622729	7.92420512122933	8.03274710341456	8.63030247814294	8.46487001472897	8.01340011377672	7.77011797361979	8.02333740220054	7.21325413603357	8.12488332915204	8.37084638947048	8.01821181903218	7.43146099580018	7.43563038330708	7.09329559532897	7.96723402048105	8.11986907615639	4.81510435105191	7.54080252787254	7.70419537003522	8.04990177534635	7.6188862487534	7.22610150561438	8.16051210651745	7.89287453418159	7.41023218935363
P4HA2	1.44666488706872	3.03593755560362	1.06905753791358	2.15293267399225	2.49244751326659	2.47273484158124	1.65268226610494	2.11516640935757	2.06583888610054	3.30141807006553	2.59789697148689	1.60422395261902	3.22360539279111	2.54186415903336	0.814039585977266	3.8441446722692	2.80908983846854	2.56344548138664	4.21937691481935	2.52161141847014	2.18360018511161	1.29269505125125	2.43658925122093	1.93908914993683	2.03341499787391	1.93512027478571	2.41175929624368	2.03802003333017	2.14306407531849	3.46686589156267	2.22523474083053	3.99728002141864	2.33894465388462	2.45810160737799	2.61719242076925	1.39541920012912	2.72542351736818	1.16378304957817	3.78870226107391	2.17682915779442	1.38827647448066	3.30681641106512	3.39070183681675	2.21351494299958	1.50670324546792	1.45513367249147	2.86943499558149	2.88035875996948	1.58679731781717
ENO1	10.1569488777808	8.48800104377774	9.72478624667052	9.55050954800734	8.93104892747017	10.0776560633482	10.1198842300315	10.7630777474321	8.79186904500843	10.4344331675856	9.71422676420608	9.64290756676252	8.84725033398246	10.0474870154793	9.89159357456988	10.1448289977299	11.1865809132852	9.22477458870024	9.84435251509476	9.68514808811845	10.0893446055971	9.34838343605661	9.1014991625376	10.4051911408895	9.37468357581492	9.3164744748749	9.72476855275925	10.2306203214494	10.0946946185106	10.3887442121395	9.82019385687927	10.6889173620761	9.7142116359321	9.8262148781828	9.95242575620546	8.76502825440389	9.65791567264011	8.34852585787673	10.9955758570717	10.1899097120477	6.63803730011244	10.2351831186924	10.8061234794016	9.2571670895753	9.62274009754861	8.97354620086802	9.59378258793036	10.3153428536237	9.73770997624824
SEMA3A	0.00287983449821338	0.00985008167499898	0.00852492192568994	0.0133648212114829	0.0164597687477434	0.0278289857301606	0.0134488816392115	0.741105544659633	0.137674868794352	0.0425866757126868	0.00150891577157185	0.147412124543394	0.304571480120165	0.0112442668356029	0.113601903128838	0.344136395944332	0.0113806877128466	0.0619358586742877	0.452282667422067	0.749657622142014	0.00765789222317134	0.00913235726533479	0.129591187598727	0.00803281160783091	0.124849157497086	0.00846169117063952	0.0107129213284442	0.000826345557711796	0.0101667790734823	1.55250141801698	0.00657393509210902	0.226624682277196	0.109276863319094	0.171099935990443	0.000710360629588673	0.0110054225292239	0.0180833362632	0.0900025294495806	0.792264765085553	0.168473836777139	0.000363537459822844	1.34517736213267	0.567665040346386	0.630560388485961	0.292211417958253	0.0482942086981786	0.0310582120262349	0.121914252692562	0.0118155211411959
SEMA3C	0.206396123441093	0.394541330528124	0.791411388311079	0.449281740972228	0.381546939479882	0.863417727574313	1.28900736448795	3.41613633495871	0.869416275280081	1.69700305033788	1.451535971576	1.28756679198671	2.52590526347783	1.21270083364116	2.47358699587622	0.465884089211928	0.998625466070792	1.42072682498851	3.14539650974843	2.04392995247821	1.06770390472057	1.13842527839089	1.47010731578338	0.718315882763955	1.03885150298749	0.916387393024223	1.68148384162161	0.214076324550711	1.21906250808472	2.98273428169738	1.20708310601762	1.77284831341808	1.47213758365595	3.38105692990048	0.4353245134357	1.85634999249885	0.933658131589141	1.20774904237013	1.2124277523668	1.72095442475668	0.301402440167759	2.52894441505372	1.46532142217229	1.92590133048986	1.63992529680123	0.76790119498343	2.02686742634086	1.14235882316749	0.723096343707406
PGM1	3.72332347354892	4.3455835049429	2.98921323903998	2.66193120598135	2.58815674281676	2.18744663840596	3.54740459083044	3.92843233632031	3.58307016714606	3.48003829781442	3.16185017669141	2.99026557125426	2.9536270642942	3.34970437206399	3.46487751798305	4.75429921538773	3.35627710072105	2.94250605795799	2.78324244399467	3.41572868241237	1.98380810216068	2.75342320692798	2.05838457879494	2.07047599641119	1.79466203662627	3.18482203405836	3.07645951517035	2.83397990642846	2.6409992330921	3.02749212789566	3.05631150270692	2.59301163850475	3.7024676702794	3.39939318887714	2.96710150453659	2.55365951442124	3.84319231395499	1.86507609781871	4.194950603737	3.72609377742235	0.237350565565147	3.15531352435866	3.41638002536265	3.48948401802716	2.23151622501191	2.52093469487123	2.24276543565295	2.99758707759091	3.09723858215593
PLOD1	4.57354279730747	6.20295370207113	3.7769328359894	4.24172597610796	4.28368966410284	3.96525566118467	4.30191791520773	5.0353286154208	4.57945002022393	4.90662621812897	4.70268113927982	4.7627758147343	6.76380821902647	5.03090144810197	4.21340884530049	7.87650997844788	5.91906808612276	3.4550816847172	5.8222927789073	4.82723642574012	3.63914827666254	4.19380903283474	4.22682617555198	4.46721026161517	6.26566513892438	4.40444052662159	4.77567663411573	5.70041760098429	5.25776171055157	6.69133574163777	4.29418420450653	5.82853285128755	4.89349346598431	5.03895808129798	5.73000687599051	4.28865974132326	4.69046536528615	5.11063557961401	7.45868821514291	5.15263856286281	1.48659876604576	6.02104568098676	5.32863900322083	4.71429666023334	4.6264581395475	4.04309599709023	3.96635263049045	5.52463907121714	4.70132619486956
CAD	3.76528532849526	5.14816699618454	4.26954438501341	3.88909319825515	3.91003288614268	4.41284214888441	4.70439320884022	4.83130481866048	3.85670502365778	5.36607907060218	5.01072931319548	4.14393251295196	5.42070342589773	4.02764941638736	5.27946784689501	5.88621466656229	3.7809425578007	4.34125948762263	3.90744290645549	5.16815221452206	3.99078408725027	3.68654851899556	3.6255185676506	4.32712049537884	5.19650164626402	3.73590237065926	3.58803571292667	3.74818768693574	4.29241502969996	5.06618958262011	4.18568790667949	4.97169682665289	5.39965184833879	5.90754469625823	3.67827229969698	5.02696562864747	5.00874167240173	5.0279962339495	5.11133457979265	5.36839824723584	1.1730898784545	4.27670087622423	5.8182851045708	4.62773886224135	5.84445050742137	4.41345882795495	3.40797797258058	4.45415232400077	4.90008842243984
B4GALT1	4.71992418535121	6.35434835596256	4.06256230138685	5.19113923565965	4.24057464255137	4.80969273005686	4.86868986609337	5.45104254895584	6.14117734250495	5.44548077934638	3.59325745043396	3.98840697121495	5.92825439050961	4.9077879870452	4.95523498590467	5.21234148490409	4.46423253297276	3.75946464329663	6.41811150976291	6.77514167491428	4.32257366772798	4.29388338268105	3.92865973367753	4.04910249675329	7.19724361419708	5.09852935534098	5.23207058617628	3.916465962787	5.34882316188377	4.58857570217629	4.55914895590989	6.57007715181679	7.3750584225847	3.7239561379982	5.54947681839819	5.39636261101109	5.27701296146449	3.73341644936267	7.63006232400425	7.28031545112669	1.97508935225982	5.06690447756151	4.37075241218331	6.30220344672339	3.96620295273116	4.51475900414471	5.14549200248627	4.60278286734691	5.38887886727534
HSD17B2	4.54838495782009	0.831292159142372	2.62896068929116	0.0165928162246477	0.122069803265826	0.117334103066301	0.151625030709374	0.0744895387055314	0.727769622882354	0.169628958639116	0.0221586484809719	0.0405779696630171	0.289633764222365	0.117225876462113	0.912423427320193	0.609214272526439	0.0225449079174869	0.81342615166119	0.223876597008915	0.13473912485283	0.32707862306747	0.262618990865407	0.295882523569151	0.679872912588879	0.164876789314563	1.60332045014426	0.497621607016128	0.222883833253563	0.0697362241340994	4.00459841881505	0.292440454782324	0.336247749231434	2.42146760989733	0.170944787387104	0.0760304815360167	0.37488665411699	0.170682072992492	0.102749107341773	0.51890793533334	0.298517667062816	0.00460208720638309	0.234963706108187	0.545991331395154	1.18815896214404	0.142760243054187	0.280489611485274	0.146567064806137	1.23885501864967	0.259336772854452
MTMR2	1.52625977087609	1.39598810999163	1.85296994396093	1.25686352156965	1.07128308574319	1.63834601660576	1.4315950441714	2.12120882330552	1.29359861089989	1.95759523866138	1.51224298566411	1.67455029867082	2.450045058182	1.96409019126555	1.40445816909167	2.98931059307705	1.22039706112464	1.94133087397906	1.40319065956364	1.92462103442638	1.10854596880185	1.52524177782977	1.39096870433917	1.40156839470242	1.99376287813086	1.16596631106008	1.73610324123084	1.31386316368165	1.74004738122558	2.27495605110839	1.06325765310902	1.41833729434011	1.52177372683222	3.84483725417646	1.15348223213874	1.96618748536821	1.61240660626215	1.35806235485273	2.09143524176189	2.25889726666221	0.492231724647512	2.27508271083226	2.14177862619763	2.49257462066884	2.13199996793162	1.58660801397513	1.26970001502064	1.55270231885268	2.10305574487153
LPCAT2	1.60249281195482	1.68706975706471	1.41691123040546	1.31789677694265	0.593673252843922	1.78050418457848	1.56393205301303	3.1015096088968	0.70624634580769	2.56364736178736	1.2465117813804	0.980137152272549	2.28208833482177	2.32456627049223	0.948818397930367	2.72148154445768	1.4106494000036	1.16003630054429	2.38145907485819	2.41033737475178	1.78013661165137	1.25106562571122	1.93609794913825	1.22746760444649	3.02414962165767	0.837765569001179	1.91927251197586	0.71165549333059	1.85504537497822	3.72274312603713	0.54490814153871	2.77148009657277	1.91403604392686	1.41401880222281	0.850805820986505	1.84474694398703	1.73517688451059	1.54530714672684	1.82784856057072	2.30831920715174	0.636406943304378	1.60373339272532	1.58408056916923	2.4912642803354	2.73674860802687	1.27654864456676	1.50866476178814	1.92587927747769	2.10580004830241
GANAB	6.54647326543574	7.99602205367896	6.93656561448181	6.75254289183288	6.66566343910759	6.23361449436371	7.26516112210271	7.63888846718009	7.00873947065194	7.9231832284568	7.27850476504548	7.4556741990272	7.99134741734557	7.24596443865985	7.60769296289517	8.84004296584859	7.0789952342276	7.20129685472236	7.88763419357809	6.96534503297554	7.07706963622866	6.14860514984575	6.16379153004346	6.84809777835882	7.99777964137981	6.12483185049275	7.01878132821244	6.2912610655659	7.57512348556038	6.96648602522026	6.73181022035891	7.40943063450039	7.39830983701705	7.87800997637149	7.37795015621375	7.28194879879961	6.96037654557079	7.36492220607867	7.93342743631859	7.99731742854719	4.00953140632199	7.72167993312136	8.18959427071364	6.97916966363668	7.17213005136529	6.93108091742111	6.72779519552209	7.06174651938548	7.38519758512108
FLT3LG	1.37641180832831	1.11952634137183	2.45512005219848	3.34246697677201	2.9982119456224	1.38494435695954	2.1471514735521	1.89000748889648	1.29154569575897	1.85500585913508	1.58386906126815	2.02868105801216	1.04335955188152	1.74330830496537	2.43757790460117	1.03909473562974	1.6568111620926	2.77973946701775	0.916052072570162	1.71519023507144	1.29863438264629	2.31325545112112	0.667893815108335	1.05534147504476	0.770500660037562	2.21602075045506	2.43051670010002	1.9930262569814	1.89722789444102	1.13352259561124	1.95499590293566	1.48362777792296	1.72958709908713	1.21164336326301	2.46745021154128	1.76833541749152	0.968478095270616	0.889296729912284	0.976850673560318	1.66256221980963	0.669790241736615	0.482190337804335	1.97902998347203	1.43073405949002	0.645636081232864	1.56378523811202	2.43781476450869	1.83736270958464	2.40590354119112
CERS4	2.37501593714507	0.753072013169365	1.42446709528461	2.34724969498028	2.98567152718948	3.4082792462271	2.31690555670428	1.1746829676373	0.505190284300461	2.40477403885339	2.60778722535335	2.07580939171364	2.34024597154588	2.93174035638832	3.33410374137537	2.6413623442251	2.47728782093109	1.56647725655588	1.33895509266969	0.753997219191337	0.279857490828014	2.72332522815044	1.70454251828771	1.76097938864755	1.5433597923577	1.83984183245186	2.43163628227718	3.67689948991461	3.76035061833036	2.49512182613143	3.3143642203008	0.945278066896333	3.91938167220481	0.21147274703662	1.69350538383998	1.97907228886908	3.49609422705295	1.97869591217065	0.259345450409152	1.64749234684374	0.4876716317071	2.49602905326451	1.14035434905843	1.97213155458972	2.85434239522211	0.44417453546107	1.88506576777936	2.06433296841577	1.84677142387688
CYP26A1	0.648030374223003	0.142936231128098	0.117425335471128	0.222129100366518	0.954029369424375	8.08383038629878	1.29746643577047	1.35071090576297	0.158309567597545	0.144843038580165	0.919053327149531	0.759305130236303	1.73951347481068	0.105848846516756	2.55364705514162	0.324261125982777	0.327641591687594	0.204672737414728	0.667575609328659	0.270403357653914	0	0.0438930307503634	0.938283435076821	0	3.66839894893968	1.82654835740929	0.0972433551826615	0.538959525794469	2.67947792062617	0.844473587068583	0.212505477199037	0.0606262364106225	0.754141304027995	0.483603550894615	1.13616451519742	0.691543636746023	1.52116962882812	2.5935074823247	0.0541033266868255	0.0563809186517614	0	0.57348912854293	0.097178443241534	0.104741821680469	6.28280098499427	0.439697402388865	0.317528550051724	0.106483036157087	0.906981569470287
IL12RB1	0.466717331638808	0.285336508437539	1.91786372489524	2.60690499947722	1.22062557799029	0.331056950002146	0.932716323745889	0.231617060999711	1.12888744816495	0.323012514994884	0.392810519651286	0.719346374580958	0.472781402595868	1.64743788079112	0.474546937408705	0.1378565516261	0.145934390637661	0.845869612144602	0.349139843358465	0.899738270443551	1.09929681781035	1.20424395038571	0.404937483316239	0.782439578761273	0.480295735069854	1.21730740773998	2.16945166949035	0.425122547549484	0.550311112984642	0.315760769586513	1.5930927763285	0.307029890956208	2.00929150125689	0.17380780417907	1.01866969408733	1.09756231707227	0.61524924788898	1.98105247767325	1.14539200064715	0.76205991552941	0.142948931375168	0.344515083475628	0.736482673183895	0.731371784490171	0.226365394579036	0.661119460305515	0.685973004684683	2.79464503230696	1.84143313394552
SCD	7.37933461638692	6.61001019625805	7.05315951311523	4.80378871247068	5.21748331074806	6.82037723362044	8.61387752851235	8.73997214083481	9.24161984188997	7.89409037069478	7.73175531092723	7.35239685221876	5.2691102547054	7.11360595753994	7.1283559417518	7.87880581292421	7.3832578944408	4.12857470268265	7.89676225550044	7.78322306613486	6.80418425427924	6.78804069792351	7.43683556707812	7.71692502363022	6.93727232656639	6.41281445870825	5.34795185222893	7.4777866954807	8.2445679807145	8.84963385398556	9.18518788330518	8.18187102770912	5.41658745901089	8.17795211811098	4.09881150473163	6.37250975894332	6.28040668715167	6.28664316850876	6.65383588244168	9.38978626989657	4.16124516806054	6.37983690184248	7.73653407397047	6.95924119176322	8.94359657445559	3.98228567052213	8.29488274321587	5.6050595226621	8.19656816882471
NRP1	1.81949552005518	0.763813694911788	0.77974870641309	1.28604684427927	0.54870162249102	0.641441247501643	1.48723282036359	0.823470612976924	1.93211460317525	1.49309343275077	1.18076021930153	2.24411364562	3.72605312544617	1.49975903118524	0.677427932972072	2.92445203330898	0.951208580365195	1.19307940134363	1.48843612075058	1.11983912802221	1.34348600731077	0.88987331069798	1.80502427577667	0.617610007286193	2.39042165336221	0.970033280322357	0.763854936482357	0.40233940329607	0.799132045014381	1.51424142837922	0.787383472621546	1.53959977718685	1.86616815316388	1.85055101153449	0.870116057513298	0.642869369316621	1.15896155109166	2.00106727666843	1.5270257502585	1.21544867714747	0.798564831274426	2.98929035752492	1.02755003652869	1.12913493385203	1.6260429435719	0.885129006733209	1.41753655922452	2.0214252025251	1.0191323210049
NDUFB7	6.91371929666577	7.48519290930163	6.21515548005528	7.46006690906156	8.0455356012492	6.457285827914	6.05490597172608	6.03810762118367	5.80303989216841	7.21716901962281	6.41839044696573	5.75787659910609	6.40567650986603	6.1304598659028	7.45272773187691	5.72763759891896	6.6481934438551	7.02869906120138	5.97805610745282	6.12875954041219	5.99345727944202	8.37140941203541	5.94890659386528	6.63360359930473	6.8689078611821	7.47087728122949	7.18113450603959	8.39216612414703	6.60907353563925	6.2572646799218	7.00998987197563	5.40337314848116	7.01593508750729	6.41670397170408	7.82684053186367	5.3929864237185	6.45677793451729	4.97223335231575	6.70736373617994	5.23748513800512	4.77617487096306	6.55604063778897	6.93307582112656	6.21527673774047	7.34213496352694	6.2926107031001	6.38820089187679	6.44276086669653	6.48359924963962
PRODH	5.09304989342965	1.76200227487996	1.79582494223662	1.86868497279713	3.40223455393901	2.10831023090853	2.66317886645491	2.48217503745905	2.90599340543202	0.996573328868233	3.34112797353494	2.05603903630932	0.607677477494034	2.54637574038551	2.58881694865918	1.00107331035252	0.614760786063303	2.8905582914594	1.8079750342955	0.689272177455103	1.44386233480813	1.80778854532991	1.80427642038595	2.12102122668293	0	0.744039862591512	4.81182063048456	1.35201967908227	3.50161806452046	1.46802599165667	2.77213420730386	2.44968321511749	0.425092419906384	0.0663413214921944	1.10139553891598	3.05975464701105	1.8646207931379	1.59624946499276	0.0403787531817111	0.492652709384732	0.142568627153782	0.347005819494913	2.22485466559908	0.939762333338092	3.95815317725701	2.00662445967008	2.7704249147244	1.39041631829982	2.08484711037396
MFNG	1.09389088389157	2.53832839626337	2.58466939825466	3.96640676374346	2.62306877643613	1.36677035036927	1.97859351951848	1.67536991546689	2.48879319257657	1.35223145165192	1.71578460240101	1.07763362358123	2.42758118183322	2.41484309609097	1.16678404600511	0.8027643538768	0.650660601652735	1.75451075706848	1.68877426616527	2.44709995074516	1.87953569328947	2.30022150403844	1.67498883762483	2.18346761999218	2.09029824108224	2.4488082636757	3.5514416840277	1.34692915888728	1.13845390187117	0.951367690046834	2.06433331690335	1.20880644923779	2.76609971729669	1.4260191950559	2.5522730991757	1.95664760877615	1.67533115853568	3.33001065361401	2.01293311548545	1.32891165841717	0.483410584076291	1.58808042430727	1.54413101245525	2.35147957025964	1.10681861202623	1.79373357499508	1.41638709717106	2.93573754267013	2.65667460094186
GCAT	4.25682692484325	5.11796901709013	2.85175810730931	3.83004193515817	4.17395993523604	2.95140884677588	2.66391247960846	4.36511209353263	3.52832963597198	4.28040081894662	2.53305223149928	4.26788347945488	3.9075273239841	3.23708061161078	4.35617500617155	4.09645936443261	3.94181797732308	2.79996763652645	2.93568839248103	2.02714704341842	1.75234813806775	2.99780288862898	3.34214882578285	2.67835357883043	5.21626827224622	3.96051005818946	2.6771411874523	4.57470356807503	4.19070285121989	3.95232279070818	3.02535257232897	2.71353088767561	3.10473188584298	4.2789325162011	3.37834250286135	3.54255408340512	4.69029114764077	3.66780708919571	1.26378070558715	1.68730903998637	0.272612285018843	4.4791245842003	3.64167635774776	3.03068925647557	4.22821897845959	2.56974210046961	2.08365476912447	3.01704007154047	3.09442324530336
MIOX	0.318245280433641	4.5120354329439	0.472546494379592	0.383279764821643	4.52291940295737	0.483383814414557	2.74424876438211	0.120512436421266	0.0745148283443077	0.568208123621154	0.101257348792036	0.793124795610741	0	0.93607937953315	4.50958481149702	1.99812171449906	0.47344693812696	2.89042907804492	0.510571748157385	0.836034361263676	1.7422256823979	0	0.210432909414651	0.828537593409168	0.388336123341683	0.177329727937204	0.354843561752702	0	0.0788229597656149	1.78681172011363	1.6568534955337	0.134979103331647	0.372063093035815	0.732786531424253	0.3490903102285	0.239638631930709	0.0676674602403794	0.443190052018016	0.120784087023934	0.184738819863705	0.132651413648714	0.056357896731042	1.5215359630504	0.827297826964385	0.75984785873593	4.21449554316562	0.0980491786462742	0.385522396982699	3.08329976065421
CHKB	1.81176023148157	1.76147217239776	1.13052097414069	2.33413007745403	1.6735745903643	1.36655205367263	1.0545044960492	1.19304742962797	0.87038930535585	1.54929185096003	1.82132617050587	1.19113952005031	1.16458713172765	2.29870190149909	1.80633590096537	1.88342534570284	1.59855913079441	1.5600106294325	1.53680013918781	1.01273032612003	1.04978728880552	1.90970632853218	1.02715326016998	1.01612134198693	1.23587771358041	1.23788048056433	1.38251052568093	1.59273888260174	1.38410237018264	0.638249957884411	1.1965908815892	1.00742161285761	1.96197745687267	1.49471818296696	1.46598825762466	1.41782110119485	1.28853738243466	0.962922152232396	1.21372674608312	0.827003178325964	0.936527134160919	1.5299327485435	1.49815451898251	0.696370430453977	0.764114440078252	1.53303310838198	0.626044826328638	1.29724524160045	1.41557997183183
APOBEC3H	0.503959237556625	0.870858680913278	1.97341929317518	2.9769464539609	3.03848527494977	0.394674403473895	1.57734569112858	0.698774440388589	1.4520701031204	1.66147052077932	0.517108228880504	0.933843802146485	1.32724632990502	1.21793677533734	0.652067587975703	0.370368112641065	0.487591752578084	1.59264402118393	1.18824013956628	1.22034007473307	1.06059432614759	1.95976686551581	0.558677983924903	1.06306493989952	0.183526326555911	1.29782249019927	2.73733616623258	0.837334451047585	0.665958719559644	0.342346072688953	1.62582984399494	0.686331239094862	2.56764106328644	0.529864498418316	1.57090387019462	2.99293648772032	1.13296531166035	1.27584308107596	1.14279752258031	0.906311640641526	0.230240338654719	0.44351751245861	1.07136733211779	1.06007185169281	0.393076796429547	0.679962842252601	0.890460756588118	2.63551487187846	1.79640788813707
CSF2RB	0.705884604154574	0.693487676897845	3.33041976241091	3.13987178628037	3.16753387673348	2.13572901613953	2.04786880660412	0.739326595621471	2.21967412213928	0.945401507069668	1.27772727817145	1.3092063030697	1.38929963355877	2.91721722842437	1.27224552579256	0.645427188808057	0.313231066920816	1.08455078511629	1.45597546171047	1.68571061383743	2.07855198810876	1.90533460450102	1.7059109030453	1.32102699655859	1.05854070657838	1.81370671047967	3.05109788686917	0.486924629478243	1.56650814639905	2.65171949684141	1.69602882442893	0.740845149223477	2.72132188963204	1.04317967653721	0.846908941820502	1.5885075677559	1.83596702426304	4.42122435047031	1.95641907000949	1.04458791333002	0.135381306610373	1.84102632195192	3.03717822148321	1.97281160884329	1.41037106526125	1.67470139894832	1.17396139699252	2.5619317801527	3.36673219175396
GNPNAT1	3.15530761291361	5.65494093143811	4.1588464491274	3.07585880807854	2.28176196517886	3.76486721986176	3.75395072451553	4.11097753725897	4.284025897374	4.5096606351531	3.30772851805456	4.02720923253652	4.55767013342155	3.81742638861927	4.04373677031812	4.24020344950195	2.70810677418588	3.07981291312546	3.70973930495964	3.61601299510372	3.50696367766138	2.41186525889031	3.90418835074609	3.23655423582688	3.86832141053251	2.51126824947203	2.50615838411079	2.29638749887433	3.47110256811459	4.77427772973219	3.42343749886627	3.82475099717085	4.25481745697962	4.98057197782883	3.78175198034858	2.69422914658947	4.27830737690289	3.73379169017157	3.81116466076341	4.55944126912973	1.18471862044568	4.69912236383004	4.13222919369932	4.23106846670359	4.56293420504745	3.570111876795	3.42605925396823	3.96878729314112	3.67859884992426
HCK	0.981459414118167	0.605522365828354	2.33885786332051	2.92019299479685	2.91548833869333	2.66901658973504	2.46830844968402	0.346087053338736	1.27661234890443	0.836911658497327	1.37422421808009	2.26142939581146	0.946005186054201	2.75602329468351	1.34395286320143	0.484151019618453	0.744047192884199	1.58423614902416	0.975433379199511	1.71026548578801	2.47768590657771	2.49587854271487	1.50312355804868	1.86957874642971	1.59639280901832	2.4399146367117	3.17862292920984	2.07222887738987	1.78238511794056	2.06859696582541	2.04858211167158	1.12860507791972	2.16070577646488	0.849040679634725	0.998783506200244	1.50190966790904	1.76407179217961	3.10358876935253	1.69683953402051	1.04459567313578	0.615374200581106	1.64434457636087	1.67473682919562	1.60268858701669	1.20494363332153	1.34307327413459	2.86950226672632	2.85947393828304	3.02928308573611
POFUT1	3.11033108431996	4.30262800370284	3.81291875694185	3.356504376759	3.11010818410888	3.99696045582257	4.46303126620827	3.93325092318183	3.03356501447862	4.53409418760931	3.67746001922529	3.36309565594944	5.09759945783136	3.72005269556659	4.99860001542555	4.91139128699666	2.95378850607541	3.23726900791984	3.70728529541163	3.80963370985694	3.46337431018851	3.02288883350502	3.18072031897066	3.90906465804689	4.36660853647544	2.675414872069	3.48532858318737	2.93452299742357	4.62204605545223	6.03534223448412	3.47972454398521	3.70879543617341	5.23141924169856	3.98103529562619	4.71985934286278	3.56258143020377	4.74229439695904	4.56005942492872	4.47902420658368	5.4276508485627	1.15322476135328	5.49406404470179	4.5908006576193	4.05283770676506	4.63809471349457	4.6432363800549	3.51342676054064	3.90585508248823	4.07811372591238
LIPG	1.27980599135283	3.46790568529388	0.474189512219441	0.297671356729245	0.600406278013206	0.940488610147823	2.65241794323701	3.08641155525899	0.983053088858591	1.91401475746964	0.542286397903516	2.88611036388027	0.760948630622177	0.922360165913544	0.578433359003488	1.61561898552778	1.76491753307876	0.475650592796734	2.36550501778884	2.86141942656212	1.78060499930915	0.191264545502115	2.29196440438488	0.144407958715065	3.08370622126959	0.840941283614597	0.100299548951407	0.69914844703909	0.986302399461552	3.7232654779068	2.02184541163944	2.12531741668475	0.926741588523497	2.94708899557276	0.606215469786225	0.835276043066557	0.581720448672468	2.43432347395501	2.0855031254286	2.06114201766815	0.388948438321714	2.52205236424339	2.44166751300797	3.11532493471823	2.50303897582661	0.800466674613316	0.978866468180286	2.46390185208981	3.44641955476608
RENBP	3.12108133512067	2.32172729890789	3.82815954293784	4.75922959787948	4.08629043343001	4.24116536466174	3.40759559265173	0.90214592855738	2.47564078885793	2.14964354913406	1.63956468912368	3.15461856227191	1.87106293904019	2.97498910959089	3.94925085606393	1.25859279432693	2.14490645376858	2.83563021978785	1.52870868460584	2.96749939437254	3.58790850967852	3.38494092623642	2.41509934630962	2.49373749136585	2.80572457781046	3.7494575970064	4.66626547632186	2.08635313498243	1.93332931930343	1.19906303678075	3.84101704577456	2.80097779447286	4.1796620835652	1.20501991277897	2.05990166720684	4.78804532088065	1.73647549858001	4.39027810626218	3.31172937659978	3.88856352944239	0.97206596591912	1.04352592084902	2.13000578171525	2.35776382071425	2.8694983656117	1.81507731862185	3.17424764703848	4.17302359993968	4.05750835109079
PGK1	5.0240372595665	7.47521966827764	6.08554798379405	5.78158237980282	4.56565168562048	6.50532875752389	6.70928345038668	7.18571372449159	4.3002212997049	6.48785795085168	5.95486091647507	8.35471526033602	5.27679587167674	5.91748718006884	6.1167832878802	7.15073050731162	6.00339129232931	5.07275363669495	6.85071724221945	5.73025388307043	5.57590921080991	5.86676906972108	5.63313399084878	6.66469933571573	5.34124593106971	5.1987348699336	7.17536446276093	5.50304062928369	6.28039267655312	6.62238711473645	5.68236530995096	5.76406570077309	5.94356490386933	6.44060742817386	5.26473340386166	5.16231803381354	5.85463933953297	4.73323721821516	7.28617488021502	8.18914999157574	2.99513192614526	6.24576952385301	7.16009388855784	6.1873507091963	5.30594726957142	4.8978404915717	6.55929548012524	6.19680155073361	5.77252323751998
CD40LG	0.121630805576348	0.264313885267797	0.894870608395856	1.48931640472586	1.22308941462528	0.624985993399219	1.05101441706864	0.186499561758158	0.45358148496619	0.352933260605784	0.0328538411499479	0.416091110473984	0.306366009151721	0.397141096097965	0.128959786037171	0.0517066746156214	0.206411971270401	1.39880204159611	0.381465658214874	0.741206062041088	0.739346316477422	0.355638363969696	0.169119004982015	0.639724289851313	0.430740148619557	0.562170829047376	1.07761277458937	0.203308459541174	0.682452956199506	0.0876075124892781	0.712880921203995	0.0222404506953047	0.373111360664121	0.037324624039428	0.508722315171634	1.07935423402422	0.758891949215333	1.30261897199637	0.255383355573187	0.176112033534153	0.00399595604379962	0.295332771452133	0.33894635426569	0.251933005655179	0.215454772488206	0.316926005936191	0.23662327543997	0.444090766444422	0.65370516467022
TNFSF13B	0.292676025305978	0.241320305618337	1.22493153326353	2.71681979695379	1.31285114362193	0.485746830431074	1.29456455275154	0.222334807978996	1.15873625089684	0.45909996744213	0.375093268230203	1.06911416982685	0.274529874335793	1.2001145315505	1.01358823090846	0.188970790108399	0.305642172641664	1.0617227581867	0.513528352961303	0.68420567745928	2.03642475877649	1.15665836003867	0.860921039519774	0.378601318211287	0.776967435418046	1.11606256781407	2.4066027227104	0.258407873361664	0.826415700550714	0.31666554461908	1.07671736488679	0.335139734984292	1.55233959135964	0.274307918162041	0.4464103563715	1.03393271831752	0.962082257476069	2.17525309778162	1.40785026029342	0.78436767063636	0.599071356387076	0.30642063144898	0.815931084265147	1.32546683191761	0.384882002500135	0.633141939992998	0.787673980601957	2.11996048029576	1.58762740469897
FGF9	0	0.0198949114415147	0	0.0316664274736149	0.0238393012656449	0.0133386330036749	0.0303508205204255	0.0808013295615358	0.0133230400646363	0.0151553220936232	0.0422150540100859	0.00492611639730508	3.14971421658722	0.00730283814092768	0.0419718422265627	0.00966263484755918	0.0587264608398988	0.283051406303771	0.0810716545946913	0	0.0106321471371767	0.0118351084985357	0.0772028789810354	0.0520023244656742	0.0677154183955773	0.242611307407933	0.00669032627541596	0.0396580351150336	0.0915647659527032	0.00663824140169418	0.0114016550422319	0.228554601587339	0	4.72394025084499	0	0.0757141291670068	0.0200693258022851	1.30370380415998	0.0505551313743698	0.00764540770669405	0.0044147605638706	0.0655501693431009	0.00668571893129746	0.014411715453933	0.0307922508363511	1.21481583554496	0.224311731929277	0	0.0395306890467543
FLT1	0.32933527427881	0.513271255030835	0.597584047165157	0.386381686346739	0.446331832021539	0.868595280075143	1.21496030915055	0.419630216433322	1.36378428664614	1.00388063010952	0.399966099042267	0.764645627237973	0.799698462784255	0.925234075825227	0.583941037354278	1.39021406502145	0.760533914061528	0.544904361461136	0.904429872467812	0.299256959521874	1.06051068596444	0.325930002374351	0.888677952373817	0.623273434116378	1.10883968222205	0.300486711145996	0.600286828889298	0.368933311945693	0.821285704062507	0.716270598724583	0.577152296585677	0.770004588249547	1.79034821557348	1.94696165877067	1.15706660503233	0.647414639552013	0.424369682196601	1.19047283425648	1.70478286383561	0.75560656327069	0.0589162798331176	1.86780500381561	1.28523625056925	0.913894203212714	0.893207035347828	0.507425017588509	0.632597186673588	1.16552365065128	0.737943456348589
CCL22	1.02042051326776	1.5158242508493	3.5358669030875	3.27181768347842	3.34144698543839	2.95583913810957	3.46910125087268	1.06290976076408	3.39585787109094	3.62040590831105	2.44628347448179	1.09078822960363	1.15604205801686	4.29106569366254	1.60009367873125	0.903027278145792	1.30268437235949	2.12320760060464	3.72466978933541	1.91877605400667	3.40272070443318	2.89791810197247	2.28041684523917	3.41063495571046	0.342736092433013	2.63499781578662	3.52610003500722	3.00903514765731	3.4308995190639	2.91983571873487	3.1147878359513	3.24885598867778	1.32592962892431	1.14184662917336	1.70653313790489	4.37251858789291	2.77941647487906	2.40187413760959	2.09595828795568	1.03117035704651	0.3745482232464	4.41662469002553	2.40953230214299	3.84355073655929	3.69127892454825	0.999833506460324	2.05958781564021	1.60955572322342	4.47609259555794
CCL17	0.0885836552370428	0.711754028158884	1.34554990346638	0.653114716816049	0.971358371904289	1.03452847157445	0.972099190987122	0.11033266742606	0.724919081193715	0.731615282854913	0.675326677807979	0.0286480952030579	0.019269858992921	1.61734231798489	0.740490200152244	0.135549320158604	0.572620138715714	0.522979633311798	1.00339687377302	0.327876035699701	0.265923911004548	0.776043114935792	0.270149117064783	0.955878909025505	0.0334855216751132	0.464995255955625	1.19825518158854	0.828834610197593	1.06033410189551	0.779575579389628	1.01133738315961	0.399163917886159	0.116194039419799	0.0599824199895824	0.189638366978558	1.19181592708558	1.2258120451132	0.649819929546127	0.519212100089015	0.441799455463393	0.316840870441473	0.235319986295413	0.316292995820798	0.383112345520808	1.79355503654483	0.119316460895989	0.690177621786002	0.23835900802318	1.17264480146051
NME4	5.09397871398341	6.2936284433027	5.21979321297937	3.71614338470612	2.96123897778235	4.09200524975085	3.17452856608077	4.76062646228472	5.50210100972069	3.1391253904591	5.74878744228168	4.23273400527361	6.0947444028862	3.45493872367976	3.76424749462445	5.96197838316229	2.95719163106622	3.16193688904477	3.66632145050005	5.86232779650524	4.33287961258931	4.47540665952175	2.4748545295065	5.21175485149457	6.28071927543897	5.50221621444777	3.59454423595776	4.86622262711001	4.80284469694744	5.10317639576566	3.43939755203831	4.05054179352796	5.02908974347313	5.25194574234987	5.73029637702124	4.55997700285117	4.29329351940249	4.47901612068457	5.41205255869563	5.42613233241954	0.882168630230822	4.64061553546576	5.7456545465514	4.93055039622737	5.05959880640623	3.77855433949414	3.59870627351851	4.13218448551875	3.24534734357908
IL21R	0.18728274134056	0.119077262358394	1.57602847185093	2.27221393198161	2.50140945407506	0.460649608099739	1.1346898131018	0.115348218086711	1.15026638704212	0.15943268298428	0.522568114801419	0.400730637378989	0.154012606900213	1.24358279544355	0.560963880378735	0.123306889645427	0.199047457654102	0.734076155831869	0.340147963570315	0.94219014096441	1.06701410225608	1.29069146502804	0.429427684826346	0.787539804295961	0.255901776681819	1.45690249571824	2.4363757599674	0.554577007468295	0.472140183988696	0.254464876918827	1.03809241001531	0.204081048592774	1.89518004452154	0.358382435296974	0.765387214358776	0.702030343233936	0.384092354662928	2.63766729883054	0.971292400080148	0.68096748717335	0.0900830489630654	0.434890580567816	0.890795002144768	0.86026439818212	0.267943956577175	0.314173053659715	0.322619297057408	1.81786339182253	1.77385570696622
CSK	4.86900290866554	5.16424044966613	5.26273054782547	6.27125692749775	4.98938804931847	5.11822661318221	5.59461600462413	5.33285489439661	4.9280137982362	6.21508734249987	5.10163107817827	4.68000286269674	5.18227610286337	5.76241736558721	5.84174261856986	5.8323539655512	4.57650917284735	5.51419953063784	4.97104393204212	6.07033108428394	5.10884842290089	4.88242501060769	4.47566145698482	5.12485426772057	4.43964424136869	4.49238046971661	5.40222564997308	5.27765330133667	5.78654288402948	4.46228071930458	5.35967506294965	5.61407324181266	5.45294623064372	5.75788352455822	5.7343554979128	6.02971586285951	5.39130792333747	5.01868936660109	5.00412156136095	5.32587137134343	2.47938123415638	5.22884129894082	5.28787397801246	4.76131028628561	6.09194394830179	4.34977136770617	5.62718889720818	5.4449274433506	5.97902293482558
NDRG1	6.16412283624957	3.61806642811995	6.87761994850274	3.76301670766059	6.39516084218049	8.36921754414802	7.73102492499719	7.85573289542325	3.35608568778993	7.08313269768044	8.70614288965616	6.27131260841089	3.14073993371643	6.83043705547474	8.004555155421	5.97437828843188	8.38204202712942	6.79676363200555	9.10847521452368	5.06944416896334	7.71850000845868	6.54991407706424	7.20890496143119	8.7766893230636	2.32010575051064	4.86751480715119	6.8888569297806	7.65146696667574	7.93364110353491	8.13234185131636	6.96956317591185	9.41117272558223	5.00384619378527	4.68291312223003	6.30583036813942	4.75780858019147	7.44053795037068	3.22800026606111	7.05798980858042	7.43102054682327	5.15407482412119	5.77054351998585	9.19812645772434	5.38413408235821	7.54451157260368	4.5896072068909	6.92926831548066	5.87272871943281	6.42673682456954
SQLE	4.52994913125078	3.45277354120984	5.05870251683173	2.96864847199679	4.09511246361225	4.47340684405935	5.40283719567622	5.43495698920669	3.66161639997238	4.76522193645445	4.97442437768773	5.98660944376589	3.72129490193585	4.3465544935905	4.08345436652685	4.83366536065175	5.92953113210089	5.01790042790671	4.74805884848081	3.83951810795338	7.12085836731356	1.73215990828986	5.6554852766792	4.68736311017502	5.20530232015213	2.24469813262681	5.64813789261434	3.29773316239479	5.08515962431533	6.78628759239979	3.62708395164768	5.80053550035701	3.54519075917253	5.34910721987699	2.97039078758138	4.11606181317785	6.10126089502733	3.80186395341238	3.21483629872828	4.84834399627113	3.53535920584976	4.57479911311042	5.80533880242026	4.58897175935431	6.64092228670816	2.54457266562163	5.60387220197159	4.19347987249203	3.73571206553063
DHDH	1.04735639290039	1.60906258585808	0.960006872681024	1.84453285875131	1.79095842961523	1.11890414298823	0.504682550436012	1.18430267671689	0.113245523011598	2.63824931624416	0.81489676199315	1.17272872562709	0.0756338329498693	1.11192289653694	1.8731135809672	2.19797294472019	1.98904054752358	0.674661442222581	0.593373044357378	1.89325363895061	0.274748526538574	0.49655701485449	0.497900344190839	0.523972170876815	0.205067428882783	1.75405072260746	1.83892665405576	1.37544791816341	1.94306788264184	2.12736102648003	1.16946635917086	1.96506389600242	0.839115574999761	0.327571123989434	2.72239284813599	1.16169301488261	1.61888583659415	0.932003174071173	0.662620243220993	1.32892353476532	0.104244225534071	0.437852787511127	0.904719690822908	1.2296553483717	0.802146401567713	1.54174309896651	1.53701713186222	1.01345426930373	1.38611820822723
TGFB1	2.55081548290128	2.93537939717286	3.62409890176849	4.15317818498072	3.19864526586829	2.54838712908563	3.7480979311431	3.05870401751763	2.59964018575442	3.91645270588078	4.09023905052251	3.4714193431587	3.66351640694506	3.83695290113322	3.82125167927219	2.28021765415208	2.97194499568898	3.64511197022891	3.54494903178025	2.8015690177117	2.30819302701562	2.8079722479463	3.08305297912172	4.11000817023861	2.58325710388072	2.62519662729305	3.99227996917099	3.72759861132198	3.87892196213907	4.66249837347268	3.21289654516024	4.25410288218075	3.46433727681241	3.72453299528858	2.93472589748561	2.5933885159502	3.60448846863266	3.443457992826	3.19346297603113	3.2035082191689	0.763516782700375	4.95398835849282	4.33054808511925	5.2286813190635	3.2274304208227	1.84223098545834	3.78730553076487	4.39527028324852	3.71103553021631
GCDH	2.9167976781756	4.04485560350504	3.12028668977526	3.75931231075005	4.72139201573437	2.79311521874553	3.03068711971292	3.13245979422014	2.49536260489549	3.95675903150951	2.65171259734447	2.98882909361315	3.43403684003938	3.12804417743753	3.72606394371979	3.82976089308253	2.44801527308372	3.48347603513717	2.31992830358795	2.53518101845367	2.36039541454534	4.64279047067801	2.86869449533914	2.75114225735005	3.55802007080355	3.41088853123504	3.5480857328625	3.3770386259332	3.06628049439085	3.07467109784835	3.41934640195595	1.8575418859901	3.9109055317891	4.06536185559978	4.0006543741716	2.5523919565419	3.43796672797971	3.12516596823778	1.89607869646367	1.85850243347071	0.926331895912614	2.93365183810525	3.18827456976515	2.69674202289964	3.60725714460085	3.25465183626835	2.51557577436525	3.27400155016927	2.90541069731305
PIK3R2	0.617033446247416	1.0882163195151	0.280824466095168	1.09117530386418	1.10477426426656	0.596459020051114	0.603662354144079	0.617850517768602	0.491178710856635	0.897717147395975	0.922183659381195	0.591774630215368	0.963633943642408	0.817236416675228	0.664011976541294	0.607583726372856	0.523980990822588	0.897368208193662	0.517662607642216	0.402884119047546	0.502944532213202	1.25910259620369	0.606375454175398	0.4612357988737	0.841275190814573	0.984773821901519	0.378944626870646	1.632881761792	0.9838226170698	0.506674263805225	0.597185527514771	0.38353309191153	0.869088646589327	0.853871126159069	0.677686470737061	0.434863144415744	0.554462295621549	0.410337574105555	0.502237220722887	0.190797366861985	0.52685691425925	0.662789785900145	0.473498056494374	0.629506961247829	0.797502463283158	0.699088151906296	0.850609004697282	0.561289587177776	0.670280264976627
HAMP	0.621582812779885	0.60344346343827	1.26024303632439	1.97145889870983	1.64096010111053	0.466905064279606	1.06385657748047	0.0361124203614056	1.29711581084206	0.585240833757475	0.708949798800053	1.54541594933059	0.228400833901656	2.94130345350054	0.811023954711977	0.264322550786493	1.0122656666455	2.10218359369567	0.721220085642276	1.8768099547385	2.00226295354666	3.18626944264308	2.56908310744357	1.57372669028438	1.43694711898536	3.43147281073557	2.87342035713624	1.48891922254326	0.91246555625955	0.186490157926086	1.64921315080536	1.04966614019661	2.29119326689307	0.100586844005119	0.779744750738037	0.625969106168204	1.0633376012332	2.55214486631687	1.68274516857357	1.13249639184752	0.589143787164106	0.875391524174596	1.39672230610885	0.511523038607727	0.403531354304291	0.345675548769475	1.68245596049112	2.21059530513325	0.7710478153299
NAMPT	4.94377296821384	2.93054368682276	5.26460744969079	3.72600772301276	2.73267155147722	4.94882649475599	5.24144707325783	3.7800010511465	3.91400673009341	4.58994648548911	3.61096500565673	5.53605829820655	3.28739505409318	4.87562209542588	4.37403763638383	3.92744867305458	3.89732972104494	4.12067881252789	4.58706805906364	5.07303124351921	4.61775872229422	3.92169213894826	3.94792962032805	4.81621373861881	3.17391790768459	3.99055805378922	4.29639702728285	3.07656901850199	4.24958702697561	5.67658790028289	4.22728080622673	3.44260719867566	5.28731095601071	4.06518101672504	4.62064549494048	4.54455224864266	4.67191290438391	2.95813524596764	5.53747626318285	5.4016485655863	2.01866320429958	5.17388835007595	4.98023147444937	5.05205957911289	4.08547647781446	3.24781449382968	4.57058299079448	4.3352122347447	4.88411859082953
NOD1	0.788482393468093	1.59177528222574	1.54850181612656	1.4161390997839	0.607585426635835	1.49122768467104	1.47870359606903	1.87496098819317	1.65700872201925	1.71063134709789	1.63573201267463	1.41574103704817	1.26111805968739	1.72168317657366	1.31667639018911	1.96035379195132	0.69196554797879	1.18615435186889	1.55228642512801	1.87024682469303	0.769156811928672	0.991243262644744	1.14505687398216	0.720835512575164	0.38462703323182	0.634012504570615	1.07866301522822	0.536818103772502	1.2736537319383	1.21421162669757	1.28202379516748	1.89686671203063	1.98340210627096	1.20109585049368	1.0461225004163	1.55034083673666	1.11629195379435	1.55265071059461	1.54372526995168	1.63896957643884	0.454561562488599	0.949021577683986	1.45900117664725	1.3644376683316	1.15561977560033	1.24382869731526	1.11565850386674	1.38990578969156	1.73387360709536
IMPDH1	4.17241190976001	6.32168066560746	3.82936593069889	3.91539578074708	3.95879078241132	4.53569960985294	4.53655547829992	3.84014396617995	4.78484847326246	4.33410967279379	5.67240695574411	4.20442220873132	4.78254545269029	4.86358802171088	4.08459748485823	5.48428160609061	4.00328637232581	3.35980416263	4.45752732809419	5.38927612054564	3.02674472049026	5.13864244279946	4.06589134764548	4.89047172036906	3.60348380829484	2.96678253729171	3.75604469588565	4.91924001022446	4.19888557703698	5.04130405963472	3.43989496554861	4.87976142710205	5.02682423329001	5.29672281109717	3.87455239152949	4.15396677275824	4.48604033041873	5.03437258885349	4.42556769334122	4.845564772066	1.63156495582845	4.75026332281281	5.00821596518758	5.74137596986478	5.41114790399741	3.405139696008	4.3221198658283	5.48966966708415	4.27443010576366
C1GALT1	1.21123930585497	2.1920698419835	1.11869533863703	1.69471216400174	0.689388604918484	1.4456147978312	1.82140297219454	1.60209178543912	2.32116371585677	2.15441849651869	0.846354707707865	1.64742761183709	1.39202885203101	1.5959029415687	1.63831643975759	2.75756746307065	1.21668949012814	1.38974428257783	2.47086643682859	1.35871404099481	1.33320597531864	1.3118446283911	1.52882774163878	0.822609800979977	1.4105848890389	1.21990166601499	1.9905367198406	0.687482015536534	1.95003430166856	2.55921556135163	0.950092174031678	1.85420246013876	1.98257772454065	1.95501796551427	1.52024188540975	1.82998146350945	1.4898776598403	1.21644925639082	1.68057507544636	1.96798719889683	0.938822886598518	1.82825153217096	1.41159684701164	1.81378264564226	2.09733842312131	2.15196696135986	1.7522072695558	1.45924304089421	2.00539991632425
PLOD3	4.88415198538795	6.08428413922093	4.52035170504179	5.42203425182894	5.50440976303956	3.62746284680566	4.11836971088749	4.73201013305998	5.27743312722344	4.96922339084242	5.07149860164735	3.36371537087954	6.05626975477037	3.83689249588755	4.84757207188446	6.83868740402102	4.30497447894977	3.93167445263144	5.0462087020619	6.11156932468825	3.50520435847412	4.61924269692265	3.83185011833966	4.734671637992	6.03577734799248	5.07749523574877	5.69328957285388	5.27579338476116	4.46657900463342	6.76326043541527	4.43263028281967	5.30422397374595	6.50763605569198	6.06442544471595	4.73215136791973	4.21341467747546	4.45625818918621	5.8230405194151	7.97822258385211	5.03388369022836	0.738830392343599	6.24684761733771	6.22615110073799	6.05403378008473	4.58804176330561	4.35033959176463	4.07227701608649	6.83989509187122	4.77963179501998
TGFBR1	2.90795962312383	2.48762882161386	2.51823906936902	2.54989497990729	1.83466865503543	3.09792314107315	2.682234975793	2.16247846799531	5.339503200219	3.26121225860739	3.15352658197439	2.11020088419972	3.29590260561138	3.40641633928982	3.40036564785812	4.04505219386438	2.8498926299659	2.99629619062791	4.81671040941477	4.21670606162808	3.28881849772205	2.84912238182723	3.23054520722199	2.4379185948878	2.21771008140547	2.20235206686605	3.08549298857846	2.10743490367154	2.81373342783569	3.87921500038866	2.51119676369909	3.68558944437201	4.7094666193603	4.25441681588584	3.37246370393833	2.41610534917866	2.89981438700205	2.6902932999228	5.08431415087127	3.82906332736401	1.75026116673012	4.07723683934461	3.12371873991039	5.00935304825548	2.60189368163566	2.54803066012419	3.14712281016279	3.20684224865828	3.41942532654841
MTMR4	2.97229057510591	4.06290610938205	4.31419856004757	3.11707807313597	2.89514858471076	4.4779275433948	3.52605625473387	3.59931088302181	2.92890348550037	3.83851596886933	4.33610790446616	2.62878966395594	4.34951606637319	3.99582876813681	3.74839004231663	4.95443261884127	2.66596290796873	3.16295250401993	3.2609780422035	3.1232992029854	2.99753162687802	2.65459618750418	2.67149223820256	3.00851522798316	3.67812332678937	2.77526985020624	3.04292578798572	2.71288178334294	3.89743031181891	2.99746649214124	3.38851959334153	3.05751373895115	4.2968617686051	4.36629460143477	3.79875502429609	3.56728618269956	3.95484110811613	4.15794876854086	4.35934153831828	4.87652046746965	0.756248224447953	3.74950303031028	4.24437680812754	2.47648573795493	3.50746902280852	3.48859631743292	2.46841866822963	3.35734598372459	3.74871203375
CCL7	0.372874242548997	0.105464532835325	2.8857583432541	0.661572371714544	0.348238043825959	0.685972151147109	0.884419488536519	3.58418471137329	2.46201509916375	0.807202615819385	0.700932009808735	1.42294573421485	0	1.80511682360806	0.852928888628577	1.46560468415247	1.79719997888038	0.636886219175388	0.624073628352698	0.982385226827344	1.68796461676339	1.98890282629292	1.65613847714302	0.942708670197405	0.409352332787666	2.12954427482914	1.29106057595207	0.204418368861438	0.763734035252641	0.462407053224564	1.58180980191042	1.523640601497	1.02235815035166	2.05779631339053	0	0.970605921386501	0.350991562310567	0.426287398262374	3.11772221079269	1.20536221515545	0	2.04362712088202	2.30966881004212	1.59877258171191	0	0.289717381333227	0.906095544572386	4.04984771868546	1.24216700083466
SULT1E1	1.75836828109166	0.0869053465142449	0.00545951359066919	0.0128273578217411	0.8605982840683	0.353025426284422	0.310783350747869	0.565165147485133	0.0955191678235246	0.867097823270391	0.148109538916144	0.0359550621288267	0.00884881505714686	0.0482888535826942	0.345506421545974	0	1.3958413821729	0.0162946225593205	0.00398973479224319	0.0306983736080746	0.0834313662779816	0.023716225922973	0.0205390323561842	0.219235159579751	0.0154177052606829	2.16356897544238	0.177522828508643	0.013421662423856	0.262997895174202	0.0568788393616753	0.0228510664553448	0.0110315422896844	0.196387883786786	0	0.0191904370670638	2.00665890649665	0.00270846561141123	0.490127683201162	0	0	0.140249158701198	0.553526249704576	0.70151403606795	4.33356481422404	0.658810575614681	1.00647947983087	0.178991977427111	0.0628457726015686	1.18788086362797
IL10RA	1.79954158184699	2.43707578704203	4.62987767489814	5.78984195597229	4.09137632150287	2.75952632968645	3.7683033504406	0.889564361247797	3.666652131174	2.11599843686658	2.37457907574622	2.56480872847731	2.92083352002866	3.96562577432442	2.38845453311404	2.82222333580027	1.12546521676871	3.27025410173889	2.55980911433254	3.54148293363723	3.57322016140491	3.79465511178255	2.53545910796959	3.29534991682805	2.8833820774812	3.8385689878737	5.24090690260143	1.71218069921229	2.93993377691308	1.78744705283848	3.41308379661836	1.92291228294442	4.53730794976345	1.02499037388176	3.47011428328848	3.71172030369116	3.0274401377777	5.58686589099323	3.60387744639363	2.35487621532916	1.08395555645836	2.0821033720853	2.89003083928258	3.17626219349755	2.27001741763348	2.58712061600974	2.31523312871405	4.54917741450943	4.66037928827403
LTBR	6.17257938840417	6.26933685845526	6.15504683951048	5.39781759593544	6.27900856348754	5.29764240299729	5.88871881193888	5.6285958881881	6.11507782100202	6.22118280018575	6.44722321215542	5.15399285017914	6.16446383510108	6.51703192400633	5.15935930814509	5.67733046313136	5.42384196241606	5.45457433594761	5.44569693806342	7.0800582532372	5.87217159621488	4.63330964480731	5.30949781510582	7.07691855185708	4.58341647939795	5.19147791636848	5.82166245689698	5.58732461718011	6.46651048521313	6.41023945306282	4.82831361128545	5.53155919239422	5.2813628363027	5.15950881537027	5.90880031938776	6.00493076943407	6.19843433070827	3.44771789141369	6.47674503607102	7.05578414811341	3.97438656469607	5.37825589631298	6.96616456940274	6.5202534300491	6.97064062943809	4.43523635113829	5.40862320365795	6.55756256534226	6.15028098545562
IFNG	0.13194611730583	0.167533261130555	3.72039428088041	3.65549468598594	1.66872843739966	0.127852324520989	1.65132799287177	0.491253978546302	3.08522708500257	0.247677867971164	1.61331369831862	2.46053820147819	0.166091423103177	1.25328238687224	0.95053830838399	0.123520502911137	1.4102951946045	0.419967196940178	0.730359496034723	1.14966592822934	1.5452994722145	2.87335762972753	0.449541555572321	1.72010876718334	0.0379228133776503	1.48626407638757	5.20159607843361	0.549330548154512	0.647586435247621	0.743999906529827	2.00285823938652	0.847349049645126	3.64732384951574	0.0897746795663491	1.91145163736589	1.44864838558347	0.397003361259218	3.6731159502325	2.29183014517905	0.966552745458293	0.122114393481404	0.609352849020995	1.49707519770588	2.5043773426465	0.0999552007975768	0.522379365345818	0.796417558751817	2.8779113481625	3.34014969510512
GAPDH	12.7577899422073	11.689859913465	12.1957233205102	12.1911077848623	11.9383130842838	12.5908369194333	11.9473603440702	13.1189547928371	11.9367910945976	13.1336523748086	13.0245262194	11.6439985189763	11.6422663966207	11.9099497823028	11.3966427522162	12.568677360714	12.5964650319092	11.5549467471424	12.7074376895445	12.6692557050624	11.9794226137004	10.9623382707256	11.7784000845668	13.5547380562239	11.9987960758257	12.7968780457097	12.225206325946	13.0808127375936	12.5666560232488	11.7116923713192	11.5271584854536	12.2549952734997	11.5084349321429	12.9286321141414	12.2824260958286	11.5516115840765	11.9466661377804	11.1548596910428	13.014993518122	13.1121388270009	9.34312731649951	12.1674981016107	13.6505343957743	12.2242046776808	12.0915947856034	10.3274944985583	11.6331548047801	13.0953335538381	12.1317123980106
PTPN6	4.7405021557348	5.94305521721896	5.2047558693991	6.28692963803982	5.19420954619338	4.61300469827141	5.06202459017018	5.02333391853639	4.93785999366611	5.380007565119	4.61973022742549	4.22890241110381	4.51791506593923	5.62434347926566	4.40120722695076	5.21587873167532	4.04137851578267	5.20065171733461	4.6912539756909	5.06641508708212	4.89875140609948	5.07706420436565	3.87075416922941	5.7101618661966	4.21475491408392	5.11101606231119	5.97377705428411	4.82683065061349	4.77379197993928	3.83684866166364	4.8626919614461	4.41821106281077	5.29389000344586	5.05860643253192	5.97866447132792	5.49933358884842	5.35961021840232	5.25856381314435	5.03330597785703	5.33299006029132	3.03076868238347	3.1266259970786	4.30306915249522	4.54279448369727	4.48610241749374	4.34219760702117	4.60110224039678	5.77427822962074	5.65792836391384
COX6A1	8.41424641185742	8.63934024468162	7.85372646011422	9.35432446029831	9.36098859759658	8.79723968630777	8.1215183813195	8.77701408424203	8.03366070181189	9.93799529458598	8.56638617025031	8.81762113002104	7.6709385769828	8.39079185449772	8.9547697553689	7.15117977855892	8.41536683616006	8.34674207529263	8.13124354181819	7.76520707307987	7.94851190503446	8.14953420004164	8.46855512279689	8.11193024346072	8.46551161914319	8.16027348158666	9.2547685949361	9.18430339379039	8.61206396550461	8.31948990382396	8.94767635883377	8.15017217473241	8.36160326007394	8.72495835495502	9.10953061365538	8.26738687569542	8.52894883646944	7.03059877825437	9.50278037998992	8.96407240995384	6.45898826121151	7.96582433144171	8.56711590713502	8.02767092162626	8.85607133400347	7.784701823292	8.61510703489717	8.03889846434215	8.97620254950444
DSE	1.15644419604373	0.223039832807738	0.968007214199027	1.51402123953299	1.14715438649419	0.920542525034848	1.06293366496309	1.83845966589899	0.927300227744832	1.597634947934	1.48107188266109	1.60789141487641	0.947622170876767	2.4596322159178	1.30950470739413	2.42505798625582	1.37034120519114	1.27773795112385	2.60357725371477	2.15741525364391	1.07626328709232	1.00714089242102	1.36137763581633	0.979203179050713	1.02983302404665	0.399108528871444	1.09636912536006	0.824702178305047	1.27779296360749	3.59442158543337	1.24129732486675	2.34964882084512	3.06428783949143	0.576465153880976	0.300533471998543	1.77789082570825	0.676665395490446	1.39180864676959	1.72804036511654	2.34885938101033	0.331283865223506	2.0877292263478	1.1534754677744	2.54766237354005	1.65726355064791	1.01760922964279	1.78882895477073	2.16739113276321	2.12865446648131
HDDC2	2.28659689354426	2.38412829253787	1.79158222249258	2.28225410630275	1.81543225617955	2.56516261984772	1.80426092140164	1.2999234743235	1.42552289383902	3.21261207770883	2.01612455212124	2.55617321929664	2.88993876604832	2.44222323777521	2.46849038953646	2.34288651741762	2.33060515911714	2.05062498304122	2.0908996060549	1.94842709300552	1.42351300651785	2.43156402454384	2.05065496249616	2.19531857913584	2.6624268146507	1.7603820958835	2.05800309354765	2.60721024954924	2.33916967738735	2.22210586208828	2.42053853449045	1.94995936014467	2.45498757220209	3.72144903926721	2.34993334937424	1.66323502756523	2.7823217217558	1.46125951864164	1.84513619735912	2.4049689947938	0.725072389919372	2.76073217506477	1.79133301031504	1.1329052063602	2.06492035556298	1.19243978259732	2.11899917630849	2.18132410255524	2.1517586387066
VEGFA	5.19446979358192	5.31709342103793	6.68158219634147	3.80272902733644	4.03549914466035	7.55249128496372	6.78787333100142	5.49655370237381	5.622394019313	6.06690628861043	6.50433416012748	6.44529873640202	5.22054500004418	6.35918664925693	7.17061061392118	8.41775810987909	6.92253080281357	4.27770568232994	8.43132696358644	4.52385811014342	5.67305138170746	4.47784549545447	6.05136518838124	7.09101989849221	5.85730307554263	4.25807602658944	4.32573092884871	5.0972037299639	7.16590520379997	7.26356824293549	5.80610559392808	8.31481918932241	6.4884619644379	8.28247438508515	6.49568437505255	5.46219040794515	4.69819852703402	5.53725985300516	8.16336630126516	6.57598879263409	4.9408731882295	6.77213349868886	8.52883733089262	6.24450446527674	6.91375545917803	4.89819529901698	6.06673117948864	5.85137820416066	5.25578096864871
MAN2A1	0.980740671597658	1.34089837304583	1.2728858230379	1.63131829540997	0.479051939634261	1.75573220083946	1.72851005399295	1.31594269941834	1.95387353455426	1.6539461717666	1.65857243037051	1.49167507051974	2.50277361697535	1.66081385348405	1.13562638778585	1.7497072915681	1.16611597666256	1.38592566450738	2.18723479238282	0.87626097745909	1.55870411664501	0.913014684823916	1.57959154018995	1.39476594941317	2.07425299399415	0.958583692776656	1.34604729003693	0.783299221195663	1.15173321964488	1.84772784900758	1.15309079932321	1.67052315932202	1.89822659762852	3.84833412073921	1.1964433479698	1.16094639973609	1.6700508986073	1.43846256771783	0.893229316602377	2.11389522653172	0.843067694018504	1.77870733890961	1.99453875935905	1.56105342754658	0.722424318078618	1.20211349693976	1.64271509246331	1.63155314122336	1.96600229113083
HMGCS1	5.01519116244407	4.63381155012636	4.00728991606989	3.02980888180682	3.43592011747963	4.4425740916199	5.09453292381359	5.29139462519786	3.39510649907265	5.45809911520116	4.60865541135173	6.25731342653902	3.89893890643211	4.60173398024459	4.88109007907768	7.02296611144033	5.83548866321212	3.63373971119672	5.0450235221898	3.56907517477554	4.05874017304094	2.60637695749985	4.63112893758245	4.18149121852795	4.2823923878215	2.77645095978418	3.44613017912086	3.08648473070656	6.8691638762729	6.3873212626736	3.1172088856678	4.69172858169506	2.99286445564561	5.47690467088477	2.07290910652001	5.54438310407741	4.70157199024968	4.06553316580468	4.1167592678494	5.01538981930208	1.61514883945594	4.02730564759289	4.07133029612702	5.11266545901343	7.24057109604659	3.2909276239649	4.78436381886861	2.92424878136926	4.58087513588606
HMGCR	3.94421812251389	4.1067107421683	3.20607452844312	3.18454483268491	3.82786449308219	4.6619059809355	4.94761911049631	4.33122724298052	3.66099978652023	5.72815857388792	3.95491230696831	4.36357508161189	5.33806379314996	4.21448923787567	3.59917176439018	5.08004921933593	4.73843123018341	3.23973668352225	4.8741346937638	3.11965849933722	4.9978434938737	3.06904634258475	4.40242733811279	3.85535870821915	5.31800807251989	2.83828102194518	3.79816050660231	3.82486310246169	4.4978327773055	4.61989900738615	3.77661882882219	4.94637228541889	3.58457302171898	5.74428825855215	3.70317019260026	3.82120386049312	3.82701187061968	3.08520552160568	3.2151730399357	5.02892467667626	2.62618404400203	4.27488163487631	4.63707117224035	4.08257566473165	4.78518661444205	2.80889816672123	4.4386027014139	3.87950053240233	3.97833143491413
PDE4D	0.0575285946718229	0.0784168005189319	0.0440103027842988	0.215692323474375	0.103646042239561	0.188309369979419	0.123406047437441	0.331307260281958	0.536220102540331	0.0515836280935404	0.0984723585980546	0.156961687127564	0.0829254956874048	0.14766115811277	0.118007671633919	0.183026384714314	0.0514691906738781	0.106996275823722	0.267597573278396	0.190218798793972	0.0292806926913311	0.0403524508131828	0.0721902535245412	0.0323021339266712	0.00675948537205737	0.0350150239093684	0.0948959371687969	0.0563266067499929	0.0963811816005997	0.0985582315743512	0.0195552310512692	0.299350696370335	0.862713912521442	1.28705756551758	0.797259714862075	0.158192370465445	0.021046545548152	0.0586505438842441	0.83308667535771	0.64009075701468	0.0021667253036409	0.228559854988306	0.165330618322255	0.135962892395132	0.143133158394857	0.101102464021005	0.0515710691575535	0.0475862201826692	0.201007297301602
CD86	0.578202939428791	0.20639708683675	1.53377970306757	2.55427922432888	1.55540558775422	0.516257403805388	1.27717684053739	0.153933757677636	1.09637966000835	0.38972873188048	0.502292486418422	1.30990472689449	0.368431924056959	2.02089544482909	0.978035490683371	0.143896731594235	0.376898118332115	1.16551085089895	0.575879684712691	0.831479495457002	1.97985904997157	1.55930639975939	0.874493431552175	0.685780122450287	0.768642252081124	1.70950336515809	2.38453680452733	0.480504958145164	1.07732654995968	0.724625288208486	1.22213010757996	0.532603725139235	1.52370045353105	0.174784705598103	0.48961915756813	1.40348656547616	0.781890377396676	1.89119132563214	1.78859540053828	0.873406738476879	0.426635860759567	0.649573176333072	0.790476463424625	1.35815150731916	0.55824033380122	0.369126486280335	0.93431282122176	2.17289566498319	2.07902762850024
PFKFB4	1.45551298731618	2.03367202334657	3.20430954556756	0.9816713913831	0.853528477885546	2.42525282007592	2.03532341182473	3.74066513099534	0.61477960280299	2.34360466006821	3.28990456039697	1.30995531492464	1.51962523523702	1.65333905273962	3.01932055372314	3.65890436415607	2.90369458394409	0.731479693355938	2.64796451438036	1.34664304022284	1.06628369044603	1.24244967146412	0.916409375448033	2.5842797006269	1.84061118361858	1.40451319723108	0.951592251220527	2.52360387711563	3.12738837836293	2.38980192876958	2.01805710657694	1.71290785454787	2.36456029442652	3.80080277417137	1.32381133609249	0.64477884828377	1.43819989815211	1.30178927816498	2.03889479787832	2.93288781698562	1.28914063319061	4.45833275171315	2.81289785448546	1.04783260348931	2.45521943476036	0.779460876546174	0.75143244490043	1.72583062616625	1.94375169890694
GBE1	0.516992108590717	1.16594620473115	0.639573912320207	0.647966708877097	0.594841758008584	0.652935799431367	0.852961771924333	0.957152924800926	0.891785737389053	1.70175002257987	0.75114068105744	0.432544947334729	1.26084127877645	1.24519258453748	0.701664274451167	1.31411942126363	0.917401055768405	0.869807465641394	1.05547585023165	0.709494822829535	0.615902194742619	0.59271637544794	0.569140510192959	0.595139548852289	2.35590263660078	0.287188761561832	0.381621709524511	0.493247084529648	1.19193016092061	0.845646595452893	0.604776075524286	1.0288506512379	1.23293057182838	1.01656160923983	0.741272581657845	0.60804776317359	0.4746122637359	0.34008491910692	1.73878725392336	0.970599470107164	0.163264305255679	1.13378480820394	0.918606461062805	0.931623991660669	1.17915925725228	0.511583906236312	0.625784945402949	0.526089200016243	0.957535970082364
ZAP70	1.16470462034568	1.53302907755516	3.44809464289266	4.64229854434823	3.5378522823898	1.13664233395795	2.09276137394655	0.362712173567561	2.87093782401038	1.09693270145586	1.37380752897996	0.939037936882519	2.4859878236985	1.79072101045366	4.51808030639519	0.465438203536068	0.537790172288764	2.05356645017543	1.05022420564948	2.02436921242725	1.26678288579028	2.75392030735662	0.65342924234368	2.13683662678832	0.82900731167949	2.10273000074133	3.6909752959104	1.0740359899588	1.18299265357156	0.341528965685458	2.06005502524364	1.18595628086588	3.31735439448693	0.46764199101274	3.51175268489088	2.41491925872235	1.1531504243528	3.20294907566143	1.79742060575214	1.13144790883005	0.223060869437942	0.576867618081143	1.5450704832284	1.62555337927212	0.724094999707556	1.73172239453074	1.02003943594134	2.76121602484633	3.43483134712984
NDUFS7	4.20274205386057	5.91904869858219	5.29135084239943	6.35296259076686	5.74179334974114	5.03391069443739	5.20671758277738	3.5390258881678	4.13109572124884	5.74653442823706	5.25581653351759	6.30335426273762	4.66544846005324	5.33281405164727	5.5483347262314	4.15141086301102	5.00016325954096	5.72582842804985	4.85901369968736	4.46117543273514	4.86086261871567	4.95673426915713	5.25299898706939	4.78105261971191	5.05846228805192	5.54210454681563	6.21750565422123	6.50972064673882	5.62644460760826	3.75590381776328	4.50158053225427	3.9482991334904	4.00290651395461	5.18772472558698	5.12448615494316	4.31489757742826	5.31846949709933	3.91071361547477	5.04389744074286	3.64327913346987	1.9582871372736	4.53479780467759	5.73009796021382	4.42299490522491	5.98359904613908	4.58855745159744	4.31315339591169	5.1337246737866	5.28749247860452
GALNT3	2.84741692942002	4.05908251258042	3.87521221599037	1.53644480689741	1.44380654272175	2.76350510597987	2.97063974598759	3.77768247798212	4.78357866404209	2.98254538587873	2.24599650827688	3.29466543178768	2.80445870277465	4.12380034805338	3.95532748825831	3.95843449922642	2.17095704313103	3.38027284583344	4.24802864246771	3.26794767721119	4.45878058933416	2.23841828778697	2.94090184288091	2.14426413411939	1.38916325028143	1.3217903981946	3.26888550078817	1.11945774473682	3.32445099939916	4.79522586270806	2.02128112704649	3.65588166717272	4.29220476977173	3.04972412315728	3.32059354142304	4.03477076550638	4.10305975906149	0.662448765209082	2.10302371300894	4.43714837307083	1.74348519330977	1.75409927097993	3.3685993442082	2.96757872574789	3.91402171408454	4.28911359063037	3.5521509724652	2.7508124652254	3.02051908593982
GGCX	4.73301529192432	4.61607367482226	4.55648255554555	3.45753295149969	3.73670432239444	4.14727200738182	3.86438527694107	4.52210624294405	3.90046639106374	4.68800213797215	3.95059069947109	3.65764599674756	4.86530308987001	4.69387952388883	4.2696670082172	4.57071853344044	3.43569682488938	4.05773087474929	5.13407575726374	4.6454793891484	4.66767072453802	3.69660990590066	3.81374226090427	3.71923796602979	4.42957965151984	3.91533745722259	4.45923831149577	3.9293636786907	4.28979327585729	4.89300362757143	4.55038704957882	4.24947626883095	4.52953278820532	4.58728210928135	4.64896756573972	5.29682556931542	4.96921329539797	4.65708773019691	3.84775378094267	5.22359610986787	1.29384508205952	3.7369896894556	4.8259983909607	4.08240391446201	4.86975041589888	3.8602486451568	4.07285044577827	4.18483329896093	4.25374787916438
IL18RAP	0.353891885341035	0.228890643750016	1.39511307275228	1.05982685948902	0.687748369422612	0.125384609578617	0.600842440313888	0.245490656103262	0.928954294977619	0.211991722289196	0.408804219174006	0.214733030347982	0.164850880081593	0.319662657402987	0.373823749855631	0.0281552868278003	0.184732390431929	0.492866410303203	0.317535966496463	0.497692357534894	0.440117205003253	0.603468441215516	0.123745171654857	0.457472428610552	0.0716128511272727	0.492130771994159	1.56479216545885	0.125404577446525	0.206302921396176	0.106536901174214	0.478169979104859	0.0861427441142768	0.620043682219874	0.0729987336421209	1.03559592100415	0.595208375750698	0.0992363593922103	0.843760408511772	0.639505667376389	0.402759252947254	0.0606582234373916	0.257482289588896	0.257307149420276	0.57915104481571	0.102737674489595	0.632852999337503	0.127299551230996	0.969666956049587	1.7189270103615
KYNU	1.95497446296797	0.036727450578176	0.334985736581889	0.630477459468795	0.238107809003434	0.128476519584425	0.861724315459853	1.63476907997829	2.78885476638137	0.36615359965571	1.19002708835143	0.179819431743101	0.67382899946161	2.60768058245899	0.211131600993379	0.0285207843162526	0.0797136374085169	1.06649254625179	2.9480257753418	1.70412176229911	0.819340111785027	1.56567071470145	1.55609531160209	0.21742948377115	0.10048213807499	0.763090874094965	2.35142152846016	1.13226695133133	0.291463170350687	1.77405612675243	1.34210755975621	0.110616453690714	4.04055394029847	0.0767952007758161	0.0607443733609653	0.371435947256809	0.107708813864406	0.68940777928584	0.449086846911972	1.9241799841946	0.224131585246698	0.815234949399522	1.52708335378276	0.560480957615	0.0718659810572023	0.968267469068323	0.826439342381998	0.321207330951923	1.70139476817214
PCYOX1	3.86107042790585	4.40324637098197	4.2977684774051	3.52231896777693	3.21445636996162	4.2726734807532	3.89194910407283	5.23709357017077	4.76731740590166	4.5846737670035	5.28022882512548	4.06026446128544	5.64143109213923	5.15145649941753	4.44531482704713	5.20654667869916	2.85425046010146	3.84797212574528	4.73548650244122	4.66488069278362	4.32031900784406	3.9601463819448	4.35333842418736	3.9690280870986	4.8276855939087	3.48689414585625	4.31095328798155	3.32301952636014	4.87721535529832	5.90080134249848	3.58901211184018	4.63919710660087	5.30748716177284	5.17403750909446	5.00647973020076	4.83234341963267	5.24294162883058	5.09863009026918	6.08723265902691	6.06335742069005	1.25435087480311	4.37491746472404	4.55175550103133	4.72268233989726	5.38564281490757	3.68912424365049	4.62697448365477	3.49732871072347	4.16708761400501
OPRD1	0.0316474973296946	0.0764768203764012	0.0316238684466972	0.0528171417980648	0.0593457616652545	0.0223423165928512	0.0315563852927809	0.0271239420474237	0.0223162794075109	0.0169658551231484	0.0237959950661855	0.024661823640637	0.0932730066170478	0.0404338243637337	0.02170127855441	2.35971333224469	0.027208508202393	0.0431369864738194	0.0427316798769642	0.0147297949984953	0.0256701549070484	0.0263810228121078	0.0122858749116215	0.0293562752181512	0.0508666654371387	0.0274821765822074	0.0223609133006034	0.018645622484061	0.0288305408549695	0.0221877653416863	0.0462655689983607	0	0.0229323737749043	0.976583947223409	0.0444766948382385	0.0244013613827846	0.0423837341063744	1.13656778598134	0.0122976264647528	0.0464712971292062	0.00658873542546944	0.0223620769910065	0.0112160615933451	0.0134574229081179	0.0130148402743329	0.0199681799925988	0.0164819367314847	0.0446873964640776	0.0134055147421524
LEPR	0.186688703200486	0.132831839481582	0.0480893502259345	0.147678389580656	0.0547973660563562	0.150558255601681	0.173686323163507	0.353149105053982	0.337745398497176	0.268087971124124	0.190509659164488	0.416635931225919	0.783420530911451	0.255786924631238	0.0491622732119027	0.670232651409772	0.164265455535422	0.16718923965328	0.7534113124584	0.258682005448339	0.23471317832771	0.0822295931849219	0.516348010947398	0.0976886732412802	0.225631299739425	0.104232146461627	0.165094667393756	0.0308101686266833	0.102549382209973	0.208582290488968	0.184953529897879	0.300527289472999	0.412578064283297	0.171074238202782	0.262214753621556	0.973538737114262	0.323736132041259	0.3036995024214	1.11619316139265	0.67571157352036	0.0114431522849455	0.333323451096277	0.183681170461458	0.204771098689477	0.0761043136076469	0.593922381540114	0.226962354809066	0.200711330326926	0.236622014728006
AMPD1	0.0451092417418108	0.0387515694069	0.169517599903459	0.327154735096525	0.15088535812583	0.076742303368077	0.285508673132892	0.00717075325592154	0.43797704316738	0.0513487352675144	0	0.0144396778037604	0.00969705028958509	0.0631906884881758	0.0258605440090696	0	0.0079903075813334	0.0494398202702183	0.0174125957776922	0.257415982864955	0.0912072784892151	0.0173697737450606	0.0757222373283468	0.138479835715542	0.0745032369112928	0.217474408241461	0.184850745491317	0.00982064755398257	0.0275370986110258	0	0.0817977883995943	0	0.203437217018575	0	0	0.141886667697974	0.0467813821671039	0.760556811238793	0	0.0334263269712539	0.0129451855243544	0.0579866458773628	0	0.0488590532879269	0	0.0518469383043048	0.0344029502790962	0.153974333296033	0.218341473087458
GNPAT	2.98773750340639	4.99472837989606	3.60410822255707	3.36045095711192	3.28636602439353	4.27901375860395	3.25696390446655	3.30650737023597	3.72916964486568	3.89566310295169	3.48558937551991	3.18280197486585	3.91122663668657	4.03111729341983	3.45878584341497	4.72826868887515	2.94961752242641	3.67977003823133	4.53474690958198	3.96052311652774	3.02617302934818	3.51212263351419	2.90738278338188	3.30313439303948	4.75945349105522	2.99812478826249	3.88578846726661	3.15566616374598	3.2355687149005	3.12879328772323	3.32395035582848	3.10464765504958	2.93697979185487	4.27913699478303	3.5430122665674	3.09483318741355	3.52703780237767	3.24775372439109	3.95682388179189	4.24679463282881	1.57982935776772	3.98988644049598	3.54608441510434	3.36186120021279	4.19017647805618	3.57224672143828	3.01577282171712	3.02630771663472	3.31577753626246
PLA2G2D	0.322022223877409	0.834916650378615	3.90588360239377	5.87521190535445	1.28377870815457	0.869274195345029	3.09473414162587	0.021070935596084	2.4340600183421	0.106237908853364	0.490764484940312	0.645536817182263	0.162827390552075	1.4775380814386	0.882672347940213	1.03589689645444	0.177839757257617	1.131688599215	0.0755732923093139	2.74158887885557	1.26447031122923	1.60339369510925	0.613892603177729	1.39838342727454	0.942257471031317	4.76057363354294	4.41568058792113	0.627169265839395	1.73677187726072	0.111159107035712	1.76552398632245	0.0699603612174392	4.06604800233019	0	0.0491746119766561	1.53203132989152	2.30130552741244	6.73110774406276	1.8432201276013	0.096545404910305	0.0316460609731408	0.0570896373559509	0.946883031954746	1.19733632091701	1.60275626876082	0.210577353339302	0.985337436718829	1.8276672220348	4.32775843213891
B4GALT2	5.69151849209417	6.21131856958712	4.95094220377396	4.14836405855402	5.11282781547959	4.59208962032099	5.31742000558209	5.67859576493139	5.06164956494796	5.58755982455559	5.29277332173869	4.78297242178709	5.90035578837421	6.48469116386611	6.01332692107394	5.55267902445999	6.15572691504197	4.72147814310963	4.5351617328582	5.52656559372551	5.69797675426926	5.22659227472189	4.64066930932317	5.05398617617316	6.31922507058803	5.41979182417251	4.88146438064473	5.98064174632997	5.50721359351982	6.22822731213058	5.96234053972834	5.59295152278553	5.04230237788375	5.54295574134236	5.24569225315988	4.84975477209891	5.27695048350164	4.61697352129388	6.0535080363931	5.24623107364416	2.83471917492048	5.75392375864912	5.90145499717906	5.48525967225281	5.597341367864	4.84385831144956	4.96617126692972	6.00205126558534	4.98144794271021
AKR1A1	5.89997553561915	7.19191837277641	6.22231985180289	6.58408477634754	6.00862556032188	5.13406090389798	6.44909392793856	6.30641527337723	5.54445366261336	5.96506653270043	4.79870665043904	5.75358231028127	5.94138968496757	7.5158312305176	6.13745323364133	5.72233189879404	6.78636128613623	6.36803704978982	5.17489568455142	4.97725354060908	6.15059464884089	6.27248322075507	5.05002045787481	5.45526808604964	5.62304028291515	5.88554862867155	6.19694617657367	5.84275824692432	5.92290448569051	4.72497256817748	6.04217138136759	5.51580005777298	5.0420669304526	5.99233630400552	6.02606718520988	5.08521624617644	6.25004161702265	5.31037511142326	5.11604681428827	4.36152923106213	3.47933237046187	5.39489986368594	5.38978905849481	4.89744230343247	5.33262223921698	6.12193482501191	5.82818034583432	5.80902555029729	6.18730961781062
FASLG	0.945340695997964	0.73409655121914	3.69350227447498	3.53705465223228	1.49279053464162	0.593587035680006	1.17290513842784	0.330104399864503	3.40344674263034	1.1580494423119	1.56023066601261	0.79518607061781	1.94906377888369	1.09338875384869	1.51929622646753	0.154852406675901	0.41611803509967	1.54961073523551	0.806012624258444	1.31426856829149	1.4518922368778	2.82653723312152	0.223236886410053	1.86818138932973	0.225035123572251	1.03234508191566	4.06633570015451	0.160248593266292	0.757461171556165	0.552441448372411	2.12289437020418	1.47760475701419	3.61053334419217	2.49017789964426	3.62378457529407	1.75698553468222	0.558154588150522	3.25644965003737	2.11394535666477	1.20104305790649	0.169772732249545	0.304662520657176	1.29212768653891	1.86868310901052	0.125565713153036	1.29243870441105	0.698320016692568	2.82607135839946	3.01304656128941
MAN1C1	0.113636092285909	1.65870610088375	0.358141516049922	1.03595882138397	0.330242156801037	0.620817352826873	0.624067469855817	0.0892814396060145	0.349043669316153	1.15009722100388	0.279705713126867	0.103676490588394	0.785475048473962	0.311518855448956	0.144365974791411	1.1166804479979	0.30013491937177	0.503949851176421	0.283513110165145	0.175619351790072	0.247636798011236	0.253831547871316	0.276871013644283	0.219371647326475	0.471622406753277	0.356177512548237	0.688928085167378	0.179103246549692	0.590119232325952	0.0738129459393958	0.334061090693549	0.128563199058252	0.475859975895255	0.302196450079479	0.612525568527761	0.692495430452551	0.45940885328113	1.63124468305733	0.227708808503158	0.155310711121748	0.103235811714124	0.611824609715914	0.224830905689501	0.215248399466674	0.619760711731895	0.372711511251543	0.511922970858355	0.378103165446816	0.450332216384882
TXNDC12	4.65190395080278	4.64183692920345	3.80953999753988	4.52572838653868	3.963932991278	4.08368462481024	4.41105193712891	4.61970757577671	4.31091890262639	4.68901046213455	3.60071271638195	4.49324049591887	4.55195635019568	4.92332389185536	4.61794880037666	4.53016082326475	4.38680568595531	4.19622674171838	4.67563502691117	3.87856369141807	4.17720228363719	4.11798509576465	3.73385487734635	4.08620349520306	5.10572382645104	3.80288920916901	4.498121718404	3.66466686056143	4.33198288342154	5.06472534990669	4.11766417187919	3.92408072031719	4.46301594658674	4.60111448910625	4.37983125038856	4.03369375649376	4.5704043363129	3.47642449481356	6.13586977665021	4.06903335070392	1.96053492464398	4.37620663516056	4.19428990867953	3.93935153115034	3.91916907158375	4.12737727455726	3.90776147626269	4.10482164012338	4.21658939409289
TNFAIP3	5.13878658283287	4.05635018134493	5.0688571310499	5.14427130276623	6.28472988947961	6.38149429800831	5.74120915587382	4.46692187425209	4.14807737527393	3.86059296017169	3.37974911858878	5.99246865063166	3.79454641581122	4.82678789499186	5.18651811010567	4.77040473890485	6.84114273384822	4.59019025081444	5.10971773629127	4.25906807804306	4.56688297791808	2.68302483684933	3.94609464328591	5.61445505641582	5.25643050888554	2.82544098433025	5.07490786124967	2.76355407013596	5.74845227470107	6.33136079130466	4.18648831152621	5.10771399956791	5.64147777536263	3.54304771194414	3.55267756803468	4.90565504366662	5.58369384112328	4.97956133473674	6.28638344966824	5.37378820781397	2.13094837323349	5.73959623533979	6.47098418957762	5.89087353637301	4.08980898553423	3.60016917151332	5.81492042386319	5.33592391122841	6.69588027065073
RPN2	4.84162512802485	7.20745637444178	5.36909388173146	5.12450056305174	5.31975977183625	5.51245402479814	5.61723002571655	5.6053681330155	4.89503862618298	5.6936893149943	5.01820306289689	5.32851834274451	5.89118459217828	5.50418054455583	6.05561116632873	6.44592363473767	4.96196808328565	4.96398913663587	6.13386617762263	5.22996087675116	5.19037444242965	4.78110726872045	4.5769167516796	5.62820100006802	6.44205196667326	5.02268253423713	5.68354785492727	5.08172203536758	6.03872400608615	6.93527731766629	5.34273505915369	5.4647279556363	6.41094020511815	5.96412202324601	6.15487787249265	5.51789834535858	5.63284327805671	5.9055351434204	6.83947681348576	6.99006641894646	1.97259034290133	7.03478074948407	5.8943892974169	5.06197011772843	5.58740078806623	4.68956510338907	5.0919865373162	5.88798835910041	5.37948431815893
GOT1	3.42024714706929	4.78259212386859	4.18608703023881	4.55186526562588	3.41493883748802	4.10261955153756	4.33722254260299	3.17341124230612	2.67886816955677	5.88746144503133	4.69297151127693	4.55701934084254	3.05124387388133	4.43806374417474	4.16742352307557	3.46909585818852	4.42341168367655	5.01722151302266	3.08914567431392	3.55728362312639	2.87626616574612	3.15764015762176	3.87019889427113	3.55571492133636	3.71590300207471	2.97402016604977	4.25819768065691	4.25693475345052	4.15126488195879	3.45993383214639	4.62871551677457	3.44956255062206	3.49252289737542	3.67116217846371	3.77196283598788	3.85781476602414	3.42985431032785	3.07473612140281	3.4958915851206	3.43159214765144	1.07689382894943	3.39034039769762	1.16611327464591	3.52925493732495	4.68927562874248	2.66392317581262	4.03461426928205	3.31284117837327	5.26416146698801
MTHFD1L	1.19170318818879	0.848233919364448	1.30730228310598	0.727252062680057	0.455841553927722	0.859751671522287	1.00801429691137	1.4975776627844	0.823046145065561	0.959416171896069	0.554791578266893	1.61660714786662	1.38641587723346	0.767077633611937	1.05795317162127	2.22353529211503	1.04412964196743	0.547704729975882	1.15212483102801	1.38068975947397	0.476203979080194	1.2204452104348	1.1780799719356	1.03813066042063	0.93028028993611	1.2888739392342	0.378057975705283	0.901170086007218	1.07095723159115	1.39597508690728	1.87345529906175	1.4315213862074	1.90401386089027	1.90630940917637	1.13497875546991	0.887666535954772	0.641712548181382	0.855898562733583	1.64492421538152	1.25475810545391	0.125512510812941	1.76723972721766	0.990822734859099	1.50611458138515	1.3470222977126	1.15015844349472	0.83058025287255	1.72695867328999	1.74056166238695
ALG5	2.19002905038995	3.98686751736013	2.32852499264402	2.86213148184784	1.88585927885499	2.13138225872892	2.0467362748139	2.70263601722671	2.17677617442194	2.88216974308717	2.22341417118094	2.61239362674812	2.67057499839838	2.88642776747452	2.2688321293781	1.92562175638534	2.22845415510408	2.78578208818936	2.33515250886122	2.22112297467993	2.10298695374181	2.345384497791	2.46181090161215	2.23543251696328	2.12940340854748	2.58436838400515	2.0261717945356	2.32293107651382	1.84638020967427	2.71436812205236	2.9577459919433	2.09771394361657	2.08872460945769	2.83823092343624	1.71075668417277	1.57269192837907	2.09210339564643	1.93268868709437	2.90684520985786	2.17077558670534	0.488228095948265	2.90932253822929	1.90148060173122	2.1172538451739	1.31164089585169	2.81631048554168	1.96189674573142	2.24933300130146	2.51307642400235
TNFRSF10B	3.00089464474447	3.11586889371763	3.23271802973083	3.08149424366046	3.4952371163218	2.67588395790522	3.88221510925582	4.75718493171025	4.09387279472552	2.73631623539532	3.02759226449783	3.08995236524668	3.42102841277774	4.4163540931258	3.66540338288587	3.7505445970776	2.69375711069051	3.89982599119874	4.85588621041727	4.08999514856004	3.87635642141862	1.99817142180799	2.77562167941935	3.90653924180045	3.22781223132596	2.45679454709468	3.66744297808469	2.65899468108308	2.98780143900386	4.38375778595449	3.45567509535501	3.42435536665618	4.50992606535092	4.29985130662974	4.37187765016792	2.89395120350678	3.05175331511515	3.32275308246957	5.14072005726128	4.90248441827118	1.42459468112307	4.10415809737539	5.38884272791512	4.50175965837218	4.12862336314225	3.51731988215102	3.43309852795949	4.05438068883805	4.43858051293469
PTK2B	1.65992881411641	1.04054091194986	1.97863272169358	2.78236290938161	1.71744332173496	0.938922494804236	2.14283280276558	2.0146000357727	1.7849975527181	1.88477209366383	1.61036421788277	1.32290155022165	1.06526134938583	2.31220121719428	1.87668559679476	1.27876541442638	0.81018091480803	1.7506648839981	1.76816011432601	1.95977216073677	1.43160615376143	1.25844582250653	0.885300433873007	1.68277690479985	0.41428165365385	2.51392103678286	2.26036805060446	1.63260677437869	1.4729238375849	1.75614661381648	1.90752278711196	3.32409383405055	3.65187553195733	0.604893486069804	2.28761068652705	1.94098488921338	1.32829195450945	2.21167472498568	1.40379415112139	1.95696526794886	0.549087707104188	0.904674227798194	1.36311332956011	1.98559068376738	1.79815393095055	1.47416537084622	1.7550939216151	2.75523936400367	2.29887982294411
EPHX2	0.75683872360303	0.0631768533419204	1.66277777833079	2.54724866612275	3.33425000734447	1.01966546461098	2.82194613307768	2.41522718918834	0.231241054144394	2.11857785697381	2.70212344487905	2.21243737231964	1.77055693664782	2.73673718944221	2.5068838742105	0.540962988261974	0.674328103013122	2.36623675665086	1.89831676320505	1.19201755012515	2.1017149156443	1.47637501685393	1.76307416391371	1.0655635839327	0.578993600218256	1.43645360301992	2.43890429394976	1.24669215294237	1.4803868380339	0.543176763302518	2.16974456915085	1.52683498979718	1.36763413903723	0.946931476665727	2.09841556493986	2.85892889067642	2.2049113041122	1.68815803592709	0.941696418129617	1.40993838962781	0.671008366318048	0.510223294065681	2.20847723091182	0.592372348037359	2.70971863959849	1.11163695478614	2.36431591610315	1.74366616523635	2.2865291937735
LYPLA1	2.89059162455029	3.04039418652271	3.35804911410215	2.78610161790268	2.39957113663454	3.64887587563556	3.18564074735894	3.26906379533711	3.68918495138523	3.58308094057809	3.35380722346035	3.61533219504311	3.18632154187748	3.89987744511922	3.79131645264851	2.69475415157754	3.24928613398439	2.85675426494425	3.12831269631972	2.85421113082693	3.43698347071316	2.76991492322217	3.31549052585055	2.95719448111748	2.57102992763163	1.39011387230973	3.54073792772771	2.16970140691384	2.93986003397041	4.52192488559343	2.60636220508736	2.98962239363555	3.98711116193873	3.6272011498527	3.05995784290148	3.4180126682402	3.42103344953872	2.46042190250095	3.49070168617943	3.33759686570729	1.13311448534151	2.98613105978062	3.37664924544671	3.08059733955551	3.87684557663545	2.74752869411191	3.37711327916924	2.75661008539014	3.78913172151873
ADCY7	0.355943061031521	0.970941154341694	1.56196032947296	0.743015868053963	0.191273633605779	0.88598759403672	0.760672563007876	2.43995645698114	0.698669109757393	1.54605631941298	1.85064100284763	0.923497487924614	2.25515097231919	0.924960246186548	0.150236839600898	0.955777044707786	0.145308123739786	1.31391467737304	2.16928430919963	1.06733411203537	1.32800328070951	0.245670775160509	1.22565437669028	0.705076651325561	1.21681648708117	0.263091271984822	0.798845535230697	0.0954064666587101	0.430919710661328	2.06778033159856	0.45011690985616	1.29749614478523	2.19417369273954	0.276080046786774	0.769956322000248	0.924974463068792	1.51182856953892	1.99864382674372	1.09525075811316	1.83335194593329	0.177719497244111	0.645638405991834	3.02576499762613	0.640370848276953	1.54350176143013	0.482807831359213	0.759215432951325	1.02055116812751	1.21324326879863
P4HA1	1.65972904446724	2.91854215818279	1.88781570542269	1.64936728417114	1.81359785907398	2.71711795062193	2.37285318590705	4.78174862052748	1.18913400987321	2.59181515582626	3.70328189796224	3.1287656514818	2.88611046126924	2.14365539349669	3.00446073037361	5.53169313533514	3.14897002806931	1.86755167298116	5.00933096350665	2.59726366557433	1.81623087407658	1.72933526600339	2.48697678131016	3.10512578091933	3.12820242974721	1.56872303494356	2.03701423870035	2.50464061022448	3.29184326158822	4.06279022851648	1.53207290243759	2.60839965333666	2.13632456294253	4.09486053972128	2.40441446560026	1.66620062322711	1.69364423566693	2.76584920623664	2.95277356521931	2.85438575191878	0.296785959933985	3.00133621144252	2.78701627468203	2.01205338766807	2.37254810959628	1.81818034863536	1.48689845309921	1.88150659928971	2.21106885553447
ACADS	3.70437404657534	4.49247565428871	3.36803274944424	4.52265387012053	4.76908592036262	3.24981105290875	3.53757901101285	3.90328829611457	2.80553029247823	4.01635658626853	3.26329253082717	3.53925878556109	3.85725135899168	4.11525157501709	4.10606853185697	3.13680014133566	3.18953368335291	4.10199164017301	3.75602179422141	2.76610612512647	2.80043579123812	3.55811600475232	3.2211677223877	3.4672275987467	3.93275409711081	3.64878580369514	4.29536823244628	4.45901102203613	3.56830743083557	3.03582838643837	4.63845612572494	3.3373050907447	2.91284724639331	3.50001050981745	5.22953385633331	3.8944387434371	3.87732920659066	2.92517946773335	3.37813018581768	3.63264613396806	0.965560110410794	2.46718015930344	3.46095819492537	3.03927294841981	3.58482707979336	3.72963657213494	4.059068416995	2.94145259063838	4.39713145330448
DBH	0.0658206560098158	0.0749846914668945	0.388999933973181	0.565218783735388	0.111055922147423	0.0474781640023529	0.138351922705779	0.0209771919352573	0.290169310170579	0.105778850450485	0.0688685518676064	0.0420391421565052	0.323200531923614	0.0919434137977693	0.0795785106347152	0.158578425968492	0.0156166122754468	0.0278894372964275	0.0339268294969259	0.0742285151922561	0.118038504349002	0.0421822218265314	0.00633400548023506	0.0887616436356578	0.0965829536847148	0.0846991452433029	0.280129052289787	0	0.0665423573309928	0.0655903624226463	0.0905546663497449	0.136099944868095	0.847683941902767	0.187874614483217	0.590966507185584	0.103340311153274	0.154484357871078	1.13852928779748	0.269671033931951	0.116645645834847	0.00424073610884608	0.0286992816166929	0.093456896108277	0.224973214030701	1.69851838330207	0.225872323702558	0.0584965960659254	0.102417650651701	0.243804654871004
AMD1	2.42189693836466	3.41393884650122	3.3146274555223	2.58468712465138	1.93279993477478	4.12645985971554	3.11271128947026	2.37265999263327	2.48787271117545	4.31531257199317	3.25739092548851	3.80081651185584	4.06150150144319	3.65428257775593	3.99121319138323	3.62293183357311	2.67453726613001	2.49082100090349	3.14352464207327	2.91518781718055	2.85409718193478	2.76142327509148	3.27480544724535	3.20249086584048	4.11579413766375	1.69895210893219	2.86148671658781	2.50529474632543	3.67418253814539	3.71794864386856	3.00208306730975	2.98826886583477	3.46401363749101	4.16614780742065	2.80475311576014	2.63483548219633	3.48418802149758	2.74499194094418	3.24174496788983	3.38985894129345	1.10835977368557	3.83458531748462	2.84509713039282	2.83511163889162	3.444479240053	2.32273092922249	3.05777714553781	3.15598504425678	3.56205062027539
LPGAT1	2.09327332996094	2.57338141261337	2.52912072780161	2.80652376703416	2.32190608012173	3.34395742279406	2.59608086676488	2.77148366877552	2.55359000496377	3.36790117242402	2.57879091284471	2.28724448497539	2.66092207446795	2.8821597292918	2.06978620660979	3.68641230271352	1.45136459612481	2.38609639668387	4.0531972997686	2.59905224730119	2.37917208606573	2.75384074217448	1.64187750776785	1.65414672911783	3.42390771243989	2.41669437088324	2.94199602246623	1.77124557789818	2.35902696881302	2.40102691963967	2.32198234418244	2.39505131873212	3.01249495139118	2.05833259913372	2.34171132807925	3.19436214713252	2.85901885901273	2.55669427973635	3.60046927100186	3.95074159468516	0.988776985385482	3.07446473773521	2.33426921565656	2.36215233628937	3.30140916597748	2.80374221436528	2.53500975304514	1.78813984733107	2.95716476658188
CHPF	6.2305105627926	10.1814358823318	5.19456791251015	6.23591822057068	6.19933411931284	5.67284912222669	6.42752039495739	5.9002799684602	6.56709995952605	6.31837901132588	6.40136518099422	4.73471421989233	8.17227369568735	7.2122563397016	6.12249010877294	7.9123879636279	7.33631901401517	6.45093375390109	6.71054344102963	7.85766175289541	5.0318771327416	6.91096278963884	6.35218737035538	6.21710448343911	6.08379781020867	7.73851685056275	5.88049263952333	7.25326702881093	6.57480550127676	9.49171549406129	5.31522868060059	5.72233114479016	7.38959542197331	9.00115029892081	6.25551734825657	6.38647146155177	6.99645325142918	8.43931005701704	8.02234344954465	7.46040722069335	3.80671163938067	7.80803330452864	6.70484641759328	8.12689374666681	7.33520420179668	5.24584686818478	6.44361554752876	8.09507872176263	5.60941293620521
PIGT	6.22697731754321	7.2758230281195	6.12332971857382	6.43213831389303	6.01895310496115	5.91039464979323	6.38495978743506	6.93838315651954	6.06991061790385	7.04767263513114	5.23529952566041	6.2883388852719	7.15719074088158	6.06467824038281	5.34929209221691	7.49920981854884	6.05276208774451	6.11587453586982	8.17325934296835	5.91350889960218	5.8125923601999	6.07961295338466	5.79724165261066	6.35803548831809	7.08136960662111	6.74831573988849	6.20151612387429	6.74263915146579	6.79646940766041	8.22527791883836	6.44788190589334	7.22975842265346	7.38936464283798	6.55804927934608	7.65772325081866	6.51890706222751	6.41800218178166	7.70389704903028	8.6074570097451	7.41888917242564	2.63321934687596	8.4543255008906	6.88181844410256	5.99313691925712	6.70032275874035	5.90450831907942	6.2697710463796	6.84458566621022	6.4610143847055
IL9R	0.15973923256403	0.392496117594133	0.87531292661249	1.19416118982368	0.901832755761916	0.406366239887861	0.657644534708182	0.346291617726597	0.953226594610028	0.297459132530819	0.31509744758807	0.433869359448062	0.15671486920069	0.220397806740762	0.167477250274646	0.0939006568208249	0.0924046574919063	0.439250710965514	0.194866110991331	0.270571009501504	0.374174980708475	0.529155970086822	0.0218793124351219	0.371663688326987	0.084220818808297	0.193052756365935	1.13606202514975	0.0655521288732741	0.135353770757599	0.14253853074678	0.353788019552845	0.395006511095884	1.05212706756079	0.034429386968538	1.23181351330389	0.525659981573933	0.258534643979099	0.621079321583855	0.688702945207659	0.355205048972919	0.0328105288912201	0.112911403069163	0.217473670579759	0.571054609767008	0.0572490525956709	0.274302802382867	0.154344178532894	0.399866574989108	1.17057822187362
MOCS1	1.2656554643687	1.64816478355554	0.663037158818629	0.488980437797567	0.44105332118935	0.581996943421783	0.461252087609774	0.136800746413806	0.498640432473739	1.91830220084077	1.40643505672494	0.159101228512604	2.1741678405973	1.36787456200006	0.266216548144558	1.98739365739619	0.564833985030516	0.706450216483308	0.758709388756708	1.00450384326609	0.249876294528888	0.713314806731943	1.24176287889555	0.469467665017339	2.1065251703324	1.21773355410188	0.281738899360936	0.156208314589626	0.386389706585981	0.237614530174336	0.687994092102924	0.452517102491534	0.659625551950304	1.52754472881727	0.922990584496227	0.569083310766291	2.28011591281616	1.89399414970158	0.905475381199504	0.918781277854609	0.0628076396113257	2.55394879902048	0.434939030471839	2.99879971079448	0.595190082985451	0.499175000966295	0.394712464413697	2.52911605911814	0.250216940830726
EREG	1.60887267236528	0.233024871353853	0.0339159408638511	0.035487649718502	0.144267767945423	0.168354026496765	0.117968799049159	0.0538411837861706	0.37775167178848	0.167923855566366	2.42742640785984	0.0609877345234847	0.0184442123677418	3.09636673164285	0.133061207297931	0.19079772923503	0.499000285830402	0.149611570291432	0.436462494797843	1.13428986369723	0.778979351898824	0.104475328613006	0.29518075270532	0.123318316245047	0.0788464798097046	0.104233772185933	0.00937579886290636	0.0371184166751788	0.126857137774545	5.09207352844948	0.0730493041236984	2.14116203000623	1.36794442672247	0.250441854629764	2.53881754337128	0.069416349947071	0.0169093237834245	0.0825093052017547	4.89274313456407	0.334410489640585	0.0547659605824967	1.81160284967349	1.30216169360317	0.242537421181318	0.145236042414631	0.168325356519849	0.278510094902232	1.98744237693561	0.139223672524592
AHNAK	4.28386302424026	4.08186578086663	6.12497343929258	4.49572685189498	4.43309165031059	5.30363246362273	6.31271310828327	6.32001255095973	4.7363173410607	6.55690388813619	5.82887446665869	6.14616838048379	5.52593413531956	6.58517153804194	5.38488630765661	4.56301225194774	5.80982708322008	6.88118600442536	6.64854156345748	5.38017106786059	6.64493084497439	4.6690907098497	5.32165296964492	4.79265550784845	2.59068102907938	3.86359710344772	3.89945643219523	4.3514533926158	6.52475325290186	6.68937443478878	5.28106455800087	6.91138454398292	5.35679804226847	4.28896825115437	5.4945056481854	5.01160961068058	5.75970009400913	4.78319173350791	4.88284413109502	6.41665230224984	4.56034725247917	6.01286972167107	6.55847306210184	5.58078189192738	5.7575671934149	5.17312694305274	6.59841651778027	4.13561746413613	6.06662295217432
NDUFA1	6.9237270434152	8.86658561315463	6.30155440066347	8.02344204051631	7.13195555882994	6.82182256234485	7.29002677607658	6.58358500735254	6.38098858943014	7.75023049365006	6.5220913075132	6.96111253627673	6.59113253438287	6.54866577581183	7.47380821193106	6.90880186706061	6.57887261356838	7.05940406038531	6.76897447618381	7.27888717909927	6.40079484380155	7.91045822099118	6.39726807593232	6.60078519303632	7.25750596359532	7.33580200447369	8.38810948317222	7.47070223453175	6.73918478171715	6.26165701847187	6.89782356024882	6.86445263380625	6.62789933116227	6.31646942668485	7.36215692152268	7.047260246969	8.19134917413204	5.88093879620806	7.98602294815822	8.03916996868674	5.61227957093212	6.6441716587594	6.88615388853882	7.20264267770341	6.75377471423097	6.74991453380085	7.17369820025317	6.82324378480017	7.63913318954196
IL1B	4.7971384390513	0.734967005914157	4.13269023418073	1.86830795825081	3.75599769653047	4.54221718587254	3.66358514686348	4.19173712544265	3.99409827053208	2.27207276197543	2.72624249168228	2.91468367615673	0.59422035958301	2.99188695672546	5.23690153230986	2.30790593598885	1.49504135636333	2.79241469755743	5.79747279850949	4.23711746460631	3.50664775424774	2.14192490771986	3.12675688063218	3.91262292512981	1.42617860305469	4.05757564195505	3.87654907978051	2.803025176801	2.61882947547611	7.67973073370095	4.45953130375517	5.06415271039915	6.88084976500932	4.08188580361534	1.99820390942652	2.33203746616381	1.05428095156187	3.04638335392147	4.69021083118322	5.00216353634506	2.57691842593034	6.47235429512827	6.47687895131273	6.03456032616161	1.75373544214804	1.37411551943769	2.82743569173476	6.87871117313891	2.6669250675186
GPCPD1	2.14270546053919	2.2295529191698	2.4757561124096	2.61791798288605	2.28052166373767	2.43540831015147	2.38411259904274	2.21465205984019	2.4362830449745	4.06821402620657	1.99842236298688	2.93274977908733	3.07767802269514	4.28852374610557	1.81415833624205	3.42699089118211	2.64730288066692	3.03902429710006	4.17695437059567	2.32265787274841	3.01546498544739	1.95371676740493	1.98995458887069	2.82908554876582	3.57240088385535	1.05895040161902	2.45476047780497	1.55035954810681	3.65004172564039	2.7762967453536	1.87062316755866	2.59106950205318	2.48421840280024	3.54470792004885	2.12756971304337	3.63717579022271	2.95870790595869	2.56803517169675	3.40119524553031	4.91695614736694	1.97935469264744	3.35353710541742	2.18382609714165	2.284744394551	3.38532886992742	2.95464234783588	3.56023625237136	2.27642429977823	2.66972514654508
CCR7	0.493087418165186	1.87132725536717	2.76345387342118	5.33754849840506	4.00142586522619	2.68718695251401	2.45126257550858	0.655624236173309	1.88565650651423	0.648692806083659	0.879873462479067	0.721107068512303	1.29484057412713	2.94058863729435	1.3359559410651	0.735986880922462	0.304648979625252	1.98251479436655	0.977966680355882	2.43480379614066	1.37722311365208	2.20198177709334	0.577790825215655	3.15378677886989	1.04626108366968	2.70889295198249	3.58283560202072	0.999218483989989	2.17722080281888	1.60206579571626	2.14894144341358	0.473617253789805	2.35392862903253	0.452866561846158	0.920347122279114	2.5408415259072	1.94038091193241	2.13708008494964	1.86321309380585	1.22534872253983	0.0771382042250864	2.26736190068544	1.97970426627037	2.25362209198963	1.1109117922771	0.769027190106967	0.938975153519027	1.84251868119411	3.51188805744249
ASL	3.81443573797862	4.23827886059067	4.08653980863241	3.28013143501303	2.70933750813539	3.06062507791118	3.12226006656059	3.24954478498465	2.32908564381832	4.41639096346954	2.95359255409263	3.35988295276687	4.29591688475619	4.05751193293236	4.21686195204669	2.89053667647502	2.65116938225447	3.08037494710847	3.20267391554975	3.80817501524997	2.75221379107632	3.25972210704414	3.63491424598237	2.22847565719538	3.28890695830732	3.80043376622861	3.61873856166333	3.77853100018145	3.29679621328942	3.88769807626511	3.7780095686275	3.68886657808327	3.96390780508106	3.76454427688067	3.15368156481634	3.18841860090529	4.54682865261396	2.74872293137651	3.01724709171341	3.70897137779567	0.748484251621005	3.73511687471665	3.94108193065368	2.65766155028365	2.816342630946	3.80647826185886	3.12670730503869	4.12063594157818	3.03376361709539
SBDS	5.91527288048881	5.67302117160406	6.00538093441915	5.31280699261714	4.81771887466294	5.94426183244612	6.13001774749178	6.35182644252459	6.55002903622825	6.09911519049154	6.2215254357405	6.58771565600554	5.39815422106787	6.12117010143429	6.71900976823071	5.53990032572616	5.62071036626369	5.99747123673185	5.98034592140058	6.32611441234079	6.17887565629391	5.92341334906267	6.93843859278697	5.27813213678238	4.84285813128423	5.48281940354651	5.69152735026554	4.1687567659281	6.55576256161094	6.84865692332512	5.92457541643357	6.31515144524289	7.09402447750952	5.70916013910346	5.07134783810766	5.92599498941277	7.71821126719641	4.98183721021501	6.00482056921165	6.33361331298992	3.5577414313117	5.94370612231994	6.18439404518348	6.36936238896663	6.10851311164246	4.55226979322314	6.30501587305285	6.20784802091189	6.05979399601217
L3HYPDH	1.94044241805847	1.34551658771698	1.43059234380536	1.65240788641382	1.28490004642301	1.56336355410061	1.39496793842621	1.95311023948828	0.99073714535897	1.24531176696118	1.24587501495651	2.06885679592951	2.14416225997843	1.160873149973	2.13474883723856	1.31538776316623	0.948774833841209	1.3114879098956	1.76684351364609	1.14823870417584	0.94319369770211	1.56597799924086	1.61899545977301	0.992640418715701	2.32204306924264	1.13202367051191	1.1390616903333	1.03434078698616	1.34068258443144	2.42210083881099	1.65900074800063	1.54649380451304	2.83602729816227	1.48189122770266	2.00188595461788	1.1199153530094	2.11072584851236	2.14431871187989	2.49945971654931	1.16535223382072	0.302569131512311	2.65586712500717	1.1551742813707	1.61053940764741	1.81074805638715	1.19840604415882	0.898207438141495	1.77863300850735	2.38400366094486
SGPP1	1.68568256493687	2.17915755107763	1.85019685346433	2.09420863288634	1.51872242470679	1.0202148363832	1.46838868374687	2.78912015672009	2.29005082387208	0.587566164326742	1.31641169304061	2.18046488627906	2.55398972587279	1.61314409174869	0.666654560400412	2.36133041163816	0.562280210146763	0.920811410785091	1.95125603355072	3.40052627506887	1.52785320307214	1.82733429133422	1.64931257209672	0.78175177992387	0.563749260808507	2.11523559481561	2.01366919054533	0.263109657848061	0.675021838123755	3.1333403992406	1.10239435683136	1.48249759571924	2.62944872810107	2.76608506925602	1.94529549146664	1.65652757392453	1.1597552617452	1.96973709243666	2.18812360414206	3.88158248276674	0.71973432401459	2.691937091731	1.69409852400234	3.18175012318267	1.87068167413307	0.9279219459101	0.639736132223879	2.31333981629455	2.03647537694466
CANX	5.08175545897602	7.39092620082365	7.1051151902154	5.58696836164772	4.71541074710743	6.38838707887612	6.46156301971155	6.85831516020208	6.48242587496738	6.42773963451343	6.24342531903823	6.46500315921503	7.17610614284365	6.50280778039891	5.26731154274596	6.89520425524962	5.40136471844358	5.58225984979486	6.53580684912914	5.24910044125462	6.42581146114507	4.9531868590002	5.76058508899428	5.64355548938233	6.66155534151579	5.81905584822537	5.60571575562412	4.50728296160925	6.3660179987109	6.07333427219306	5.75768403791973	5.3847256461268	6.76763471522797	6.74679926863736	5.75823745055883	5.67571332620619	6.33246523513134	6.9473608495775	6.96347385008859	7.085877722168	3.2327204639608	6.83121901944655	6.87776785069613	6.15679787034157	5.27688814928003	6.06237007049144	5.84487754683165	6.40631056530441	6.01368040992106
PAICS	4.85005910951016	5.36299127649881	4.34695057138676	4.53992736645097	3.77954115403508	5.43510909040358	5.07199825158207	6.12456461931699	4.35627295923392	5.82591376530915	6.1262397912902	5.39476474012883	5.86829810462666	4.94027792177772	5.6521391230132	5.73534435873159	4.8088255918569	4.46415649715549	3.95229067291169	5.09863625166031	4.66128729960487	4.63300919883398	5.33751876741594	5.62793589514231	5.93632602189089	4.22460077077705	4.26150099467628	4.19906740313069	5.31902653871624	5.6430177113615	4.95827888675648	5.17263123658781	6.03366594960026	7.23307797401749	5.40079202873574	4.71231991832589	4.96255544957431	4.17497101729181	5.14973370479377	5.97833767085367	1.7621167036192	5.18524399271776	6.3406498370187	4.36634334306198	4.88509995962848	4.85152655250746	4.42147685470799	5.51943423031627	5.55220579812011
A4GALT	3.46823892066247	4.51002750588853	1.27755456853906	3.64392254649159	2.51632979885786	4.99329701709035	3.69961618573686	4.39855356402778	1.73729903047604	1.25479251131128	2.39264056391039	2.51418595674191	3.81782432887785	4.73657919063841	4.76436807137245	1.2512694449028	1.96898826389681	3.132400358304	3.74812536607806	4.59368313646045	1.71769085379981	2.16880886835365	3.00775873748959	2.80819824600572	2.144860794763	3.60342898440194	4.36520696416093	2.38919728717884	5.52870808659773	3.13307012318916	2.49894047508766	4.7930687429379	3.32383622974035	3.57107838627953	3.8210158817707	3.61657265683895	4.09209677284739	1.56778207302708	4.29887399136547	2.78616556968841	1.20512040281602	4.37117571888629	3.19215653518451	3.44196932191262	5.29083316118763	2.88366811061399	4.4308607094785	3.79106964287643	4.34623140910991
LIF	4.51084919632894	3.14963779842761	1.46142799914233	2.68692711801079	2.2859999016692	3.72244550870453	3.59550073490327	2.5231852889845	3.15635901344562	3.97002918959883	1.29143275859037	5.41633603172436	3.84319414376656	2.56886385795349	1.28536104001039	4.6801812747825	4.24697195741588	3.35471315941049	2.50479016854095	3.15946424855876	1.62805054440482	0.803561079080767	3.79557128318766	1.71814337325252	2.50062118826542	1.59087521861373	1.20032747325383	1.1997797922691	2.20960389621091	2.47377727639789	2.15263168671114	2.24127511076789	3.65845657465068	2.69842353716532	2.41014212126279	3.22258114364451	3.02798573374004	1.88170154504782	5.37293543249988	3.15146317480266	0.131045725015654	7.32693429792021	2.06850504493819	3.56260184956446	5.53352026610687	4.66084305938315	3.49966109691212	2.05955024972738	3.34956537390686
APOBEC3F	1.80719383031759	2.91731920792192	2.41112747764458	3.80633925804594	2.57581232949016	2.01016022923837	2.66196290275215	2.25132337209005	1.81739507257425	2.9484730628689	1.91704874575996	1.52668356001195	3.03202079315406	2.36248421415948	1.9436789584522	3.08620313078359	2.00622515730544	2.62656684809883	1.92797757389893	1.77745103590522	2.42465787616935	2.8338113640049	0.586525089431663	1.95165331274525	1.65204569712234	1.9407466607084	3.39035683003946	2.54688826382258	2.80758960383204	2.40399403336583	2.08799679680401	1.27742166862971	2.67731458096836	2.85247338252898	2.47281255828988	2.96530365866127	2.86300024448097	2.51077784659695	0.945309555212772	1.5641903012566	0.27015675029149	3.67414974093872	2.2073547898172	1.46326610311238	1.61051703424079	2.24264857183919	2.43594172046087	2.4557556669492	2.05400634787511
DLL4	2.23244776039462	2.03655668172921	1.7754897703754	2.11189115969407	1.50718321675611	2.24168780375845	2.50104110930095	1.18893925157316	3.71048765390934	2.52485743359398	1.37971788606306	1.54613693623191	2.86884997615375	2.67916516916336	1.82905353283963	2.59230643910136	2.08795980286448	1.51373948346249	2.94775475394494	2.21153171095243	1.83142100342561	1.17714695724709	3.1054481823376	2.4117334162881	3.0080808924511	3.12719635383019	1.96723693303156	1.5422466892001	1.89967338385887	2.73662742814827	2.32328900382056	2.15888846600212	3.65124877702167	4.64735871464111	2.63627706518966	1.29326653696187	1.38465636319905	2.93342376377745	2.95301787940338	1.77514703958387	0.621808977765516	3.94869144871604	2.66857277436946	2.29448219935767	2.63927587598283	1.98958672079776	2.06938057774124	3.28130678484452	2.04240635964176
CDO1	0.0278747448148724	0.104673735822943	0.0219303166567078	0.379253011400711	0.211653868675039	0.218592431185062	0.27974014521119	0.0131862085442829	0.012039089177645	0.192919232655823	0.142019481567666	0.0395655121630512	2.44929906323109	0.31906097438714	0.172039917905684	0.21894736215578	0.304962534711253	0.470363769572727	0.195903410501673	0.103628752518808	0.0567032083838021	0.0318471480477826	1.05364728682153	0.128059202272923	2.32311938762214	0.233578909411456	0.187191308268972	0.070864849625145	0.122707457279388	0.0530976554007109	0.23776268258116	0.0440578637800706	0.168676274390152	0.126380140665438	0.0308854171964627	0.397694739548772	0.677830682660363	1.42065433719515	0.0585458573065199	0.264919317750838	0.00398811949094844	0.0709149785023149	0.323918928822877	0.456055176321901	0.101743909852548	0.280412594696324	0.276478203444737	0.151458632758318	0.47655958838713
UCK1	4.88720055801605	6.19727069123444	5.24704215657627	6.12910965604216	5.48161577878007	5.17214097787565	5.27229800495104	5.50053358558169	4.87387678003215	6.05638071270589	5.99368226362688	5.1063123331145	5.41948457286042	5.17519042681623	6.10373206985834	5.3017856368776	5.01745299870305	5.23171366448177	5.1073506466781	4.07775043556467	5.1536937841479	5.16685285532246	4.19660120370704	5.40703612098458	5.63820191935022	5.1843970978638	5.79877336110443	6.21878371129807	5.12386380113089	5.33455177593809	5.76685779914277	5.4780350703431	5.08471092216944	5.44119608271786	6.4767264662093	4.40510783817268	5.13007561431338	4.36683524050966	5.92832361099928	5.23158271628267	3.09251837908701	4.91898546491157	5.67926711002621	5.79356460091829	4.76629539552128	4.84547218016643	4.8018537032627	4.8985960045695	5.04361042766204
GMFG	2.42742095980871	1.63189422778248	3.57721860628246	5.76849126306172	4.83142374128677	2.27490305851477	3.13254529638776	0.755628200831841	3.43340723882226	1.98554633689891	1.97301193487408	2.3123715924957	2.82769170133613	3.58405253084883	2.28049052957916	1.07804532196652	2.0774834390389	3.43837834939072	2.39025827068639	3.63530511398716	3.02303999111815	4.12928275234409	2.63923914174176	3.28721037034698	2.68052151322538	4.2802115337122	4.84856851686253	2.8009324516319	2.28377758325011	1.44426718688385	3.32228252953877	1.61729344730316	3.93662329964842	2.7516538615829	3.62050716091413	3.14789541419109	2.38831519773708	3.67049907808019	3.39001694242988	1.77500025823269	1.55708319276077	2.54923858448801	1.87860038793727	2.90647906453097	1.73610967818394	2.56985344354893	2.40420365449388	4.05799914414967	3.87271052497831
ANGPTL6	0.269251054026067	0.78085762878653	0.402924604112589	1.08701110871134	0.723062077354719	0.234465769251056	0.408153150258165	0.241725261274262	0.197722581224326	0.575733261425049	0.388394324878681	0.176279138425783	0.177220865787772	0.48720720236858	0.766431834098945	0.278330415418574	0.238043369237368	0.437138651458021	0.39371435280973	0.195404662091432	0.357342453804844	0.3928616218055	0.491748021479175	0.543125436134311	0.296605271863623	0.394079076475123	0.720368774604981	0.451761377412948	0.896123668648188	0.479532693201812	0.313668652820636	0.217934990485599	0.771089463996444	0.242941525445798	0.962182806644058	0.24543990708836	0.390113448254267	0.614915100671044	0.331268605530332	0.244977544668381	0.129362442293359	0.420657636663037	0.420386628491663	0.398239077384595	1.18955097099232	0.471769050121818	0.318281223419148	0.775208266958193	0.692195300100435
COX7B	6.07988673922556	8.37110032890454	6.31432680291986	8.06093047276901	6.88165799764598	6.87251402171378	7.45905965396252	6.64655958272218	5.72892890232108	7.63669994230531	6.58831571163775	9.01536157468758	6.10100998796007	6.70295549239338	7.37744237544979	6.40309589155227	6.73058760940279	7.02120073507418	6.86969438981027	6.5282550524934	6.59305809176789	7.75309005595951	6.48403017292397	6.81506847856232	6.86377403682178	6.72084017120561	8.60585372981029	7.46947192360225	6.81747681741616	6.33656886168233	7.33396444263761	6.22979217211982	6.19809734044181	6.47025891121836	6.7479197365067	6.70597539844326	7.29231858809554	4.97589087792409	7.41074521016361	7.62902524162308	5.21625163417212	6.35226595549075	7.14505331882698	6.9402902837104	6.57688590332224	6.18411364364689	7.61301722539921	6.71678641500624	7.04695358613635
ACLY	3.5823169533542	4.75819398890589	4.05563429067722	3.11036906634594	2.31901296851572	3.75952920382729	4.5079963247713	4.30790848400155	3.99599728522413	4.64569792650144	3.82025733914363	4.56234622411617	4.61399614373911	3.92475804782118	3.53683347477154	5.4754191089454	3.37153748929467	2.98803873056675	3.69686953985382	3.55234021229882	3.79037342849112	2.77772005408044	3.98742433853344	3.42762267428358	4.4123797674302	2.41151849524894	3.28419718977569	2.50277182351804	4.18191281913569	4.50193056052397	3.27591066907608	2.79567141412547	4.35014552020379	4.8840607571147	3.29184649783099	3.5525454601649	4.5676479342292	4.3144409030903	5.2295524708133	5.60767944786983	1.02546840148519	4.55469149449455	4.68025132175587	3.67360490101101	5.37063136282423	3.53485617161077	3.12515173253306	3.967580867468	3.92426033266713
NDUFA2	5.97993655082202	6.48393759025526	5.58928687517777	6.39070272281392	7.07198632027669	5.88799215193959	5.36526206751569	5.95765687616737	5.50803383194893	6.46434026524584	5.12333930312023	6.10976398388186	5.50716838258078	5.56829476901012	5.51720716097729	5.07457878831203	5.39987406274273	5.50122645485508	5.18295173350626	5.81098568618708	5.03014559400823	5.71822060459718	4.96189745887848	5.52740720862541	6.5083748746115	6.8183540805965	6.37576017263035	6.44068204716553	4.50834352122001	4.70919434183101	6.11988036927476	5.75324000696491	5.51877674558974	5.84136182286866	6.50696845044993	4.76795652998418	5.39506523171499	4.09525275060615	6.09142100121986	5.10520831689566	4.11641261867931	5.6520656579216	5.41380187422131	5.0625879059693	4.73067002067676	5.09919662553161	5.24555417118533	5.66472516185392	5.5398682744734
GCH1	0.69347568268259	1.63154110313257	2.73770553826569	2.67893732223052	0.990532266243051	2.07992559865222	3.28189897189606	1.53124912409674	1.48679043641843	2.24771518590117	0.941992153141592	2.80540067288203	0.770972168813389	2.89174029368729	3.10469995854474	2.44365797724492	1.43075969342618	2.38798852142348	1.93024206076888	1.23953022828961	2.32240943409395	1.57607250901251	1.56947362712454	1.5507380391205	1.56106468271965	1.38135496108392	2.73314949319878	1.28748422398954	2.80924654192171	1.94257235537943	2.47625038701882	0.868118822830701	2.73375593263288	2.11382693853419	1.69041959098969	1.58093148912076	1.23794143125578	2.29095156420418	1.77196125063551	1.61307803162168	0.547438717097535	2.0817694673823	2.00302311351979	2.03433082012794	1.87045275561077	1.36648541696943	2.77576318428418	2.39899590633523	2.76548091086726
PPARG	0.0116534065349711	0.0238717103271796	0.285748608739148	0.064878819057311	0.0496783876388817	0.266616783107846	0.262796351988838	0.110222099434855	0.834960499992859	0.344412399147364	0.117767469535969	0.25788676416255	0.463840556385046	0.043861097033318	0.0237896475200727	0.776594935010362	0.0363654884347715	0.059310692043206	0.0449204087658474	0.274400640972462	0.207172905811483	0.0692591771077845	0.465165077565434	0.124864599184328	0.10175609516206	0.172758887157347	0.0950021012637247	0.0105297440707732	0.0305553230308513	0.0630577126128063	0.0778082726865151	0.139914961131353	0.121216246127389	0.510038992535287	0.0180556408842332	0.127453309959622	0.050992581054354	0.296382272078505	0.219259264504988	0.368364369744637	0.0188033414460419	0.23765899547098	0.747733983105583	1.20810428071307	0.631524147809409	0.0204419174870015	0.0498053763608091	0.212576593077652	0.0427010977465133
LPIN3	2.3973522044993	3.30777884798559	2.90735638946708	2.21426595408938	2.39908491852049	3.63550101791301	3.1887146507954	3.99156997153735	1.42349257544341	3.70234726675099	4.41451514473374	2.96621038069019	2.94431061499175	2.97669180249417	4.10188243378072	4.08778395734667	2.15100158707719	3.64911471579122	4.80133723125265	2.75929841762207	2.44118046675279	2.05525054149439	2.74504351105574	3.29859772848034	1.65606186847499	2.03010190614095	2.44534909126265	2.47938084117895	3.7452169096835	3.22135774365643	3.29174043514602	3.31650775517546	4.3331870876687	3.84197008553837	3.59566345218829	3.4975073104048	3.6464766474914	2.51309147419618	3.70092337571172	3.94894499588016	1.58131434241101	2.32660024296128	4.41495844629862	2.4484384830333	3.58931912973869	3.026364347098	2.63946779222007	2.91381718682252	3.30725223025616
CHIT1	0.103651476785141	0.562035817202017	1.87526386810329	1.11109188901356	2.20883070401777	0.184676817496301	1.659889897384	0.0158842817664458	0.0872008483746359	0.0622406628452562	0.071511302627794	0.503040147356592	0.0634386427483307	0.268421074230931	0.14686804341936	0.15027220692418	0.229904417175216	0.210096538196472	0.0972010964239741	0.143733777040234	1.22148259917916	1.04946950162908	1.10707753732108	0.0565439410048166	0.0403291099031438	2.47512408632186	2.18138304508854	0.0217300329135654	0.0330772625024804	2.02638779135027	0.522425696910097	0.0398995545446829	0.0914298252001033	0.0225732522725813	0.0155992468548554	0.484692715019524	0.0390827300700883	0.951544449358618	0.838255241895036	0.0289274298529212	0.125220510425624	0.0816358875174628	0.412878132717059	0.270129650061357	0.918266815564067	0.0123866733422933	0.865658486451688	2.92935195052582	0.829860172879106
TPT1	11.3576343060326	11.8652418719158	10.8350323454643	11.2010913806596	10.3146218206334	10.033404107494	10.5714571322867	11.2029400624124	11.3058226557842	10.922618385621	10.7788650032908	11.0440808822667	11.28777434746	11.1902020526318	9.89559645056455	10.5492152847159	10.3231419621028	11.6602107337614	10.9769626402307	10.8719886649018	10.4262210232282	10.8459481391836	10.7219941518651	11.2779647305286	10.9838683305791	11.4082300343803	10.6921486090949	9.33050361962629	9.45912752026464	10.6867212581794	10.7751654631391	11.2130357016353	10.6180497522326	11.2851963807516	10.8750137138291	9.91847493479408	10.7308876638834	9.92954891865146	10.9337164550493	10.5770029304098	8.74902726481994	11.4686098643247	9.87377647668523	11.8924986900096	9.75889208264817	11.5557834068628	10.8034622050195	10.2382555277186	10.6923387661627
PDE6B	0.939495843408049	1.10407288994664	0.470056957788845	1.68752516190437	1.8150676986223	0.911726090559436	0.568402046198188	1.21769372099092	0.189639974083411	0.797100441635294	0.074278857532275	0.17030828941747	1.25364609000843	0.259495312453223	0.114911162262069	1.73502706475313	0.155043781084026	0.328371884628914	0.782375338353308	0.654335322655251	0.248381112855912	0.637128818135328	0.0876666892175689	0.195612861472316	0.529114740775023	1.29651815586731	0.595341952600763	0.43716158460001	0.8665821999115	0.00486659739572882	0.849777723970207	0.0936644983883372	0.68886949683919	0.117525236333629	1.19173628369294	0.605773707846534	0.154319504694438	2.39870031616508	0.27830258759772	0.352082829569495	0.0267463278734465	0.883321790095093	0.149131848983286	0.166835238031996	0.135910432075085	0.889016393625703	0.472781739302126	0.36939965788884	0.833137916427346
LDHA	9.15695671003874	8.47129018998661	9.26085078742515	7.63831453327968	7.6461329548731	8.11209559431674	8.84613770879093	9.70535250751356	9.82994775997778	8.23231076251372	8.98725523517705	8.49817710200926	7.71488287249439	8.37858255498499	8.6028101247239	8.7728121029149	9.43121021186783	7.99725767307873	8.74199029354636	9.14894327457219	8.5323565210129	8.51026045415964	8.0186718654127	9.34823476982297	8.2346325821132	8.24020858645694	8.63879806168315	8.21677784197697	9.45816502129897	9.90128025690761	8.68695542887952	9.99897755926306	8.73566895349414	9.77265284953485	8.18303186644783	6.71078474168695	7.37248716116847	6.44904597938516	9.45170469601967	9.58024108081315	6.4503630199463	8.82922878617264	9.86571414656878	8.67663738909506	7.72013047668105	7.66272672773885	9.03901212883057	8.91311071459358	8.16909295978684
KLRD1	0.136209982416123	0.215807386855591	1.04222959095626	2.25018444887978	0.420478843419442	0.0505337699487507	0.547349381174932	0.0446434278311421	1.34368536288203	0.166987947310232	0.22599432959473	0.189059094642821	0.916420926556622	0.297304611843448	0.215723484250631	0.0397561820062994	0.0927980551553526	0.211823246389583	0.106466622758404	0.178682037815846	0.12627637049371	0.850803052049462	0.13058971598755	0.393751417089665	0.0328821666891425	0.206324958758728	1.40361911553957	0.0296976024073352	0.114737222938067	0.0685667448747698	0.252372001067167	0.171555053453395	1.14015093240562	0.0567717491942288	1.17332329733342	0.906989050313917	0.357667091584998	0.791925955255959	0.673318897880687	0.238948526770866	0.0154718370205611	0.0318184464706615	0.0993714241655172	0.419149981800435	0.0609077861587876	0.43545951617789	0.14743793509102	0.676013623816196	1.28435458039265
SDS	1.50130054578951	1.08901134472927	0.922728984236945	2.70053122888643	2.13947681946633	0.172734532772401	2.25304714961033	0.335524737927825	0.987739608930515	0.981399136412412	0.633970179220322	2.10725216567647	0.428057857600528	2.52238255177729	1.53528574818752	0.499884772708437	1.05825542153098	1.83756883649461	0.604982835489497	1.51569493632266	3.01446698610456	1.51252681224084	1.47213860386079	0.68517553087688	2.2137789383659	1.00276800799952	1.85729731139299	0.540360794262426	1.57551322152378	0.576950241239859	1.56475763804839	1.06830546630355	1.13959475214795	0.154849048250257	0.379314626443056	1.65086128669864	1.05446407304958	0.90073370634646	2.90749652617734	0.873062214319876	0.736809109831172	0.730544335794244	0.567143873103506	2.09974935673198	1.51975369948546	0.839896353777807	1.87211946622639	2.66770215067091	2.05753848856576
SEMA4F	1.35234089932725	1.68454543452195	2.05853809595563	1.58706114268247	1.70750220608033	2.22030499172509	1.51282011088091	2.29207000129978	0.685631598751638	2.66077759659026	2.26102833083426	0.486916498884774	2.43807749199719	1.40638999906614	2.49400991758867	3.55819392388374	0.704035122535336	0.746474780653561	2.54630599107498	3.38712562186129	0.447635724686699	1.48547154722841	1.0792005510261	1.10532888901491	1.95543709656201	1.07643982759534	2.01232055153912	2.13610073010852	2.24907530880547	4.11876458153343	2.08713283181119	1.9976091961835	2.83067798832664	1.98623605736324	2.05967724209223	2.33286434688114	1.366460518265	2.54085984849082	3.12000174384047	3.34378309481879	0.2139647078931	2.03815845572655	2.44065942878341	2.20353673062226	2.24419600395123	1.55680826527384	1.58035837625614	2.19857289370196	2.06555052412693
BCO1	0.154604024290761	1.31741599535653	0.0203557936216203	0.0552650930146934	0.0249595513260339	0.983854446906395	0.75620414497418	0.0183165287547254	0.143977714917562	0.501704738731451	0.0191026662482582	0.078455084697734	0.332740154201039	0.123397782456746	1.58444670810662	0.0828722545488706	0.0537743207680714	0.181542349582931	0.0333030866552887	0.0165172281686863	0.0655514077882501	0.125109291531138	0.016518068148124	0.0393891034537148	0.706363317159652	0.100210318951605	0.254341768189544	0.101620461981899	0.279921748660987	0.0330688651648866	0.192748680617965	0.307232884422161	0.0307931002240401	0.00872576085858717	0.269945285022239	0.323953624837473	0.393304044779492	1.67296004641962	0.0137913290526693	0.176614293587849	0.088028489227769	0.025067659023488	0.00839815201115136	0	0.166092943379675	1.08423699436814	0.248809300801961	0.0320487526778365	0.0446373208686769
NTPCR	3.48114202956441	3.72059503802816	2.65639649940492	3.20886224005988	3.18928521668382	4.12540781361735	3.29386039581557	3.04673535748152	2.197972190083	3.97060807631814	3.1677873557256	3.05445999811032	4.15160369830099	3.2199374836707	3.60239156140875	3.52681445908159	2.75981213294681	3.37527074215163	3.74505859064947	2.77863836366698	2.84313124655667	4.12562652396891	2.39360341411527	3.69820767517288	4.66613758144902	2.63613496958738	4.16537225240425	3.4390567045924	2.89639537837538	3.21259278201546	3.58037196701679	3.1552941564859	3.48140059708113	3.22613102033811	3.23629805470352	3.54910257488859	4.02462663914065	2.8013953929634	3.65012640307277	4.01620010700923	1.12586498392482	3.05221250002747	2.97783410915082	2.13098420320536	3.83245670323013	3.21828471451833	3.04890104099683	2.62476588258673	2.90086530027591
NPL	1.2087141325468	1.12100620623418	2.18112254956541	2.77723993088457	2.18493307354133	2.65615680975567	2.32319183317511	1.39372560223787	2.36655473027649	1.60256656715898	2.21542309725026	2.12071178423292	1.38896352152252	4.74845174633851	2.69370217639533	1.15312256761988	1.26859731431402	1.93239386958217	3.0351227406909	1.55485869186491	2.58672070748417	2.88026076449591	2.09036255752424	2.48096396961574	1.57451159899638	1.48950115608854	4.4050903003395	2.13102650272071	3.30596460744721	1.80176465981776	1.98569395787961	1.87213665048237	2.50473393305136	0.715293299720867	1.85572306497693	2.86120553514501	2.19064889932571	3.4891912935705	2.52573588757457	1.93590360119495	1.49921353584141	1.07389121828428	1.08100745064823	1.36154971028586	3.68739762003337	1.66174537739082	2.34395931610251	2.09614715347518	2.82838259903832
SUCLA2	1.55836677117856	2.50122212476411	1.93706326018028	1.3209878656538	1.01313727653017	2.12937418154519	2.19343170112591	2.70578851983036	1.28994460529592	3.335834600508	2.10126958423385	3.07513646609071	2.70716292038023	2.52116211560606	2.07039533129428	2.18984308857606	1.59436983227319	2.20696768150094	2.37631629413621	1.42208957275434	1.96722268405635	1.55552667096441	2.37470318348773	2.07053018096269	2.00677551071729	1.61518858425649	2.0679624909031	0.656705271652007	2.02756135771921	3.80803214353168	2.22384337679485	2.00046535536107	2.09417981361531	3.18670763231611	1.85047820722024	1.52351144103022	2.4086542269065	1.6008429460428	2.5789593034109	2.43050122796794	0.585810863435503	2.22277983361639	2.42613382270337	1.71969810432696	1.84033829372656	2.28746919841519	2.21081151950703	1.92931459953401	1.88250588863227
MTMR6	1.328396853932	2.4180227314859	2.77462146928677	2.71250543672407	1.90241772615613	2.12628229298398	2.50075608031479	2.60679910887205	1.92312823619842	2.64645295545941	1.6212589823776	2.70875118303673	2.93643669063488	2.00961735037062	1.79926970077229	2.45745193284946	1.28626124335811	1.89020091579509	2.59131940657588	1.44348643493805	1.96713179788424	1.83881791436095	2.30957618732873	1.39821041184985	1.61137881275546	1.48598776099221	2.27610035147053	1.07549131833097	1.82608423044669	3.29331206448751	2.36219928407763	1.81554867164465	2.20393005637846	3.02597774379593	1.40992683993359	1.83742908772226	2.26942182374161	2.58344217371008	2.79831830601911	2.76543262739346	0.623424498257363	2.74880980242709	2.44574610831627	2.45198549537111	1.87237874625657	2.65169424414942	2.18445418740041	2.05897570780476	2.80605836498489
FURIN	5.00656167932607	5.0098773252668	6.40767904012422	5.48634845219842	5.07299298670948	6.75491836703996	6.1994049191077	6.8685139334298	6.32182231150821	5.99407108332917	5.50917369389146	5.80249434226611	6.61673914755518	6.009131368861	5.96426373385097	5.2582933912457	3.78536407594445	5.22915497489985	6.30448257274223	7.35866635322152	5.85262966929094	5.5114503549709	5.57904174090405	4.59287692494619	6.6474683036144	4.78398248995091	5.06168379839285	5.50854245581047	6.94159816592561	6.40160018935996	6.03496318024144	7.12200962839977	5.78504037211529	5.69643502178478	10.2566155750838	6.27591058129212	5.94248427046765	5.42558166593989	9.37596092779223	7.32059360472749	3.33079686240708	6.64281562051991	6.13063563086017	6.07861092736277	6.38492811474907	4.53024243741895	6.26686770222621	5.68723512968415	6.18672428164188
PMM2	0.854209313011307	2.11724778968558	1.43045281635515	0.819798634151515	0.57321986072073	1.22462409256715	1.21503088725863	1.63968522152351	1.66822620467341	1.59772502262602	1.41137271450446	1.22552909398478	1.77492026597158	1.51502568929198	1.60071540232172	1.83772546273642	0.837975696956692	1.38039045652224	1.4648014167213	1.57432209820311	1.69057251158509	0.521081251004498	1.1796516427674	1.1908532241792	0.774082471448335	0.969677673268892	1.28225566437919	0.279221788321956	1.28888958210547	1.95695334417193	1.04028438079571	2.14291486421566	1.62985205853871	1.32520883621567	1.26741414649594	1.81532449613631	2.09025802891644	1.05411961787051	2.5252678774346	2.08190480817422	0.251074726887431	1.45956959948958	1.98328275148631	1.48277245047727	0.976828738862069	1.38853831338755	1.02354726626635	1.81701899376207	1.48545790238715
GALNS	2.0905224576199	2.42234652980019	2.94036819859999	2.63569812793936	1.61397146856493	2.22918972951426	2.20850043728881	1.47259532259605	2.04825024812289	2.31206221876106	2.38864020020048	2.00737870904666	2.93738037935609	2.17679251873015	2.67082394705518	3.62994534493821	2.3271320640102	2.61799178280643	3.23543403725653	3.17707549038459	2.02055629801886	1.71400292165286	1.76448049402256	3.65476763678635	3.11110020265798	1.7489328800152	2.41580565930682	1.89593416814841	2.89607044679558	3.28166489864351	2.53424447178192	2.44464615146513	3.37542620929098	2.44357543881104	2.22432100585912	2.53957052957287	2.87130576388186	3.17608998147748	5.08499588763402	2.64944555329744	0.539848275269406	2.13049940704406	3.09459985399827	2.01155976156332	2.72995412215152	1.47027553992196	2.71279476573621	3.08768062178348	2.19091871703352
PIK3R5	0.20297782021097	0.214981193247683	1.21265996803767	1.68016880969498	1.00691577187528	0.484041405994614	0.863309575924547	0.0850970887359835	0.742002201881252	0.269593209907913	0.385002891219166	0.346435947593151	0.504044356714596	1.02421419751623	0.352598036163206	0.216009601147954	0.123449291986863	0.526690671445656	0.488764158349799	0.645661044608348	0.85590738412684	0.728390841802808	0.360961253637984	0.51635496618842	0.502928192694402	0.535815326106499	1.24318640179412	0.159575717446604	0.354711526760494	0.23166097025791	0.691969565509842	0.29517006260551	1.20768015034481	0.394931350589411	0.658880840844852	0.71834554614963	0.727004357526235	1.54546237024941	0.834551088513973	0.325834004557478	0.120752673444868	0.464149973850669	0.576147436316215	0.596419121298732	0.311192757911311	0.385570403975574	0.311565660451729	1.21341139605278	1.1648404553181
UCK2	2.7121906403085	2.46766852754087	3.96688238598909	2.28597062542273	2.23790978393405	3.13009527836126	3.20152616906107	2.65271896038818	3.01559362569927	3.48402176795992	3.14648228576355	2.72822971584995	2.47384603948157	3.41858336116255	3.51561200595871	3.09197899151187	2.43369226920515	2.93707539779726	2.73060974152015	2.59417104447549	2.49456600986842	2.80093011360934	2.20378776737348	2.79287325706468	2.79775165106776	1.54755933183661	2.72237440276416	2.58615349954929	2.15719109958219	2.59326423265991	2.90516146099253	2.91489392482617	2.66860701095653	3.74181825066562	2.95694668117419	2.38481488573307	3.60554120768007	1.27814295311046	2.71540865221733	3.40293285833851	0.925686649290702	3.2095494483819	3.53589745681714	2.80091612640665	3.88621901112656	2.46336464642087	2.18071026942969	2.50831724707854	2.80138200081623
SDHC	2.86206497439826	3.65539600656774	3.80352660876055	3.22786518204766	2.76723348092605	3.94219308780629	3.49731463880678	3.55620900000722	3.84723047812204	4.03951004281015	3.52014223042159	3.49974029171886	3.61424482741898	3.94792445172647	3.31064067651638	3.46902535269835	2.5287848238389	3.16228920588238	4.62407141624414	3.21826823501524	3.82031182057254	3.0140080215806	3.01691836964474	3.2382720720601	4.14175095617642	3.08533865464129	3.87286196356459	2.6681737911099	3.56212139640836	3.47423978834778	3.36594086011364	3.8368660836775	3.19937506684986	3.55964629108517	4.41074810010619	3.67651283746828	4.21986002441467	2.33766840970236	4.03911687547732	4.1554074097374	1.080568921856	3.39343108473635	3.62460080962307	2.757844144039	4.32292030118526	3.28490827763629	3.28085861562711	2.9891592522546	3.73608355859279
CERS2	4.87182351334901	5.90430894430135	6.79165636878329	5.04318113654351	3.66398019061618	6.34109564131252	5.46092812490656	5.79074638400438	6.0703726135761	6.06867839808775	5.88589066523167	6.0328725216653	6.03912576713825	5.94941540439776	5.38179271741793	6.45997497387652	4.11456938487414	4.74823264057396	6.41424295151474	5.07837060242981	5.15950448873311	4.68387489325634	4.84158466557126	4.78065766687601	7.07654574336493	4.44500190863569	5.82269454958609	3.80869391426443	5.51944508742525	5.57729267407059	5.25291680408827	5.55503370110131	5.76501969140678	6.24965389611247	6.60275004353293	5.62644645600972	5.2814326728119	5.57869630173959	6.59368084106783	6.20898701993807	2.00520345070694	6.2687808446505	5.81626439371055	5.21850238084983	6.79842555504286	5.38341447344812	4.66953348319137	5.48678585945648	5.90948121447323
SMYD2	2.85437889886083	3.24993897429577	2.30908252897529	2.50519819723065	2.41180349349667	4.10713457458298	3.29456081322413	2.5090446280086	2.79765881182717	3.77952886301331	2.98452616396309	2.99828703942573	3.07460808363928	2.81633582025706	3.17288520977322	4.1755904702539	3.08108311458191	2.84430214565629	3.76362778426887	3.03302190687577	2.62535795117611	3.48566784286755	2.39597932879636	3.02549589647807	3.78858201890897	3.37047474128711	2.64953390492219	2.1709139518042	2.61621793699869	2.65447676509063	2.68980783214182	2.98723302957109	3.37768108495154	5.64397861512202	2.95408660440992	2.39481832284633	3.10634857945014	2.2697243257468	3.57403961846929	3.44566024506205	1.21818146992504	3.02752792466861	3.60956292136067	2.57017106443967	3.34000031693027	2.46897821952917	2.43977139747069	2.75731491183137	2.57731008052893
GALNT2	2.36164629716729	2.31376930840753	2.25876652187244	2.37819166222951	2.46274441509289	2.12348073077071	2.34097457886501	2.41307435739997	2.65350510168902	2.41080174263824	2.15953342813029	2.05673394411496	2.3534480847936	2.80560022314693	2.08178461811947	2.96589270385434	1.6597202783209	2.35893055043981	4.00261519624376	4.27441948356917	1.93575128138464	1.80976089304235	1.46262626038918	1.84698469211492	3.64709950518713	1.39547741319278	2.94535613264751	1.45944716818312	1.93233411854436	3.79765501743811	1.76670650520034	3.54273184452124	2.72400538060027	2.43960885174673	3.59534474840362	2.01103123088023	3.3621101332149	3.00739331547611	6.44756364532519	4.37772220628694	0.836670778460123	2.64443804915728	2.17979051589057	2.2944090774807	3.05501082885227	1.94984740503796	2.24143978204686	2.32628705767676	2.08040969045452
NFKBIZ	4.86169996264989	1.36088419376952	3.13530288683606	2.03926242350585	1.99839306664406	4.20962090010045	3.00389111778594	3.53890255892552	3.39736817584178	3.90685859720976	2.90653734197683	3.64871959365188	1.94859221745252	5.07090583705578	4.55138396473202	3.05716139009084	4.45221077386713	3.30591538360452	4.78179055615875	2.56631564766834	2.70809149158472	1.96906045909002	3.10316124749468	3.4592649550087	2.63767755248649	2.27394307123182	2.71662329082469	2.61193000005491	3.45748460585892	2.87648575383616	3.03448550606937	3.84978246357099	3.72752712581781	2.07487221295694	1.96872488589111	2.61577257658747	2.46081075023985	3.08183959662979	1.80850187873185	5.13681392393691	2.85361211970912	4.17443734118318	3.68228887046185	3.36458498473266	3.69481045603109	3.11643255990689	4.38176383229019	2.13220126034301	3.67273458991924
PLA1A	0.118712966274322	2.77897106512431	0.616204402595257	1.81346422703744	0.514592713506548	0.163844487783999	1.20712413287234	0.0595217101949085	0.386839245644178	0.254898785381909	0.0980206076925941	0.222210549057837	1.57353158223038	0.773703840917481	0.273755806524275	0.143282477476357	0.076931342109263	0.718562385132994	0.174156910792369	0.203934635397993	0.334006153066161	0.273869258094611	0.269776484884351	0.105727589713303	2.39170046599131	0.311588292402525	0.60862976791344	0.0809829393393128	0.417895145522346	0.0673248631528624	0.259724734503309	0.0338050256973556	0.354506774482971	0.510937054662752	0.136538839965618	0.610316475063292	1.74195194452121	1.93553706697671	0.165275460451203	0.107091991302509	0.0227202599416554	0.2127509226087	0.236368501095974	0.387930697840394	0.838110243975369	2.53464197116227	0.523812849800977	0.556555325914428	1.14686081881114
OSMR	2.73203444908412	2.09327900750491	3.68456264559584	1.72262506123277	1.43352921940599	2.49051534395862	3.16242749658198	3.89845577572552	2.89609504511622	2.17751612075798	3.15216710976099	4.0029096119509	2.08162339898732	2.80666482819754	2.61572399130231	3.28022938349035	2.42968824741128	2.79793366904219	4.16980882841672	3.42834281199184	2.92239020335765	1.54997346620631	2.37028544296444	2.90110442758926	1.02463549562526	2.61655345554824	2.25639032340111	1.90978359617459	3.12989711079345	4.84674856995171	2.22765172583448	2.73048259580078	3.41896713607297	1.04439051386714	2.02750716049808	3.07403862591596	1.67929535239901	1.59209878641661	5.55252198774995	4.11071997816794	0.496815648192562	3.94871411878863	3.0892570286666	4.11500686458701	3.58776385888235	2.43332665374668	2.44998352088311	2.51001348785696	4.04268181805354
PLA2G7	0.730022338635938	0.707277975171422	2.10796618363828	3.11261655655667	1.75319961342207	0.470724041252826	1.43587046811494	0.527905776095389	1.72491491449239	0.488990818423314	0.692031135398779	1.59001208649103	2.01375688120992	2.02823413148134	1.77669337486052	0.326988115272817	0.465994360797943	1.2412674817856	0.811832531422787	0.926552041995703	2.01941425566984	2.50301134779087	1.47626767328845	0.71428129342396	1.78517743468137	1.36325930329546	3.19342452563509	0.326525472281918	1.19438417056623	0.828574712492506	1.9113521630119	0.799153764234048	1.95896817526441	1.60903525239405	0.514263720729638	1.44333778488687	1.07567421780716	3.67279581840498	1.79927200430263	0.619535716612846	0.176300819291028	1.46193543263911	0.986774860461233	2.09512802210066	1.32684627979634	0.655956817415713	1.47379830116283	2.59629381144349	2.79160802814327
EGFR	5.35628001978776	0.547196684974379	2.04727175463379	1.45781773292503	2.37636648676867	2.55435870823103	2.69394515976491	4.1254871245221	0.998104270618966	2.97752357665376	7.21342386091992	2.91965380608412	2.84346262082047	3.15249679743853	2.63413386177356	2.39266061381692	1.87408480138194	3.19808143609562	3.07063234312763	2.24154164297597	3.39075725402247	2.33702970077859	2.84060683210316	2.04086906027595	1.12537645565092	2.39603174079943	2.01213332039374	0.98891045817726	2.83707592554398	4.10696173187442	2.26171074933285	3.69724378992734	2.29377423263877	0.200808308514599	5.31310191060582	2.40959148172945	3.61115974576787	1.00686731922244	2.05824899702427	3.99101964614835	0.607157618866012	2.88883394535157	4.68976399084597	3.74913107561727	2.68500954876661	1.17443923769477	2.3339258581254	2.28712316983667	3.13749696021965
CHST7	0.560168834375894	0.528016565821582	0.629788870842623	1.57901113577744	1.91207315104171	3.27244228456434	2.27362260515056	0.767043871669439	0.680813473868823	2.03420424171703	0.412370498863755	1.24253389289034	1.93774085537309	1.15161177804876	2.93476500204258	1.50773111106402	1.39809170309309	1.56491351198058	0.946562730477528	1.16233697795964	0.817739111616926	0.661361989695234	1.23591679395984	1.41949048210914	0.929618505846633	0.719391673627302	2.50002714669404	1.85494902052204	2.76423865113924	3.10081975258054	1.45939476181382	1.61823243449435	0.785149679249599	1.2797876262893	0.499242052296563	0.959893002930739	0.262660658337107	1.29872645640844	0.578516898284176	0.722690561762349	0.294766875108716	1.49204375956591	1.23221502875863	2.61176822099164	2.37635090791161	0.830914213682905	2.5443666193714	1.86545822783632	2.1544297259806
CSGALNACT1	0.197713582313657	0.247461141192018	0.262344378540056	0.187421290403273	0.112122763172535	0.16679249420262	0.183421547095161	0.123563402027806	1.19215252720639	0.32195315131708	0.0605617869048384	0.0764403223207097	0.149837109018572	0.196945087304673	0.0916781445007789	0.229354002487629	0.050603016550948	0.298784356239027	0.466485112878415	0.574024143594463	0.612437716722566	0.0694735500470763	0.500472102907629	0.136985126537873	0.0992324822347011	0.240027482130544	0.237287686272688	0.0297917237966218	0.109829857251591	0.0852244976289138	0.17339521848821	0.260775709184575	1.7597288969845	0.916518599809658	0.108482978267212	0.185257643045608	0.564109377651099	0.471225061513677	1.80408229139104	0.676871950709957	0.192968940278709	0.314015926943219	0.172391283594145	0.184648830704932	0.581712595268416	0.224930221253282	0.436003698745439	0.431708708338533	0.24183049613959
HSD17B12	0.675619839859413	1.32054628932565	1.1685155901929	0.919624211889205	0.788220164449334	1.04803722802375	1.06391909657734	1.56664370207495	0.518280904652862	1.13158235361455	1.35095490371618	0.634851854521929	1.36430768492416	1.55407881238063	1.32062426268169	1.7281306256237	0.858295634030286	1.11212866756289	1.3375504831043	1.50145981221058	1.53343784146369	0.754442254362209	1.09742883055831	1.09372285650011	0.73043107057142	0.308269768731022	0.862653096109173	0.63401796547346	1.30720743473315	2.4225444953837	1.28679406132984	0.551738485981467	1.16610012363945	2.28264534530007	0.898237645149278	0.928467090906802	0.241280137682718	0.903225378554158	0.849621712095564	1.63182707635248	0.149379053119419	1.47077609224836	1.60985991277128	1.36740994577924	1.31395542570205	0.88829421721512	1.10106600738691	0.765224049984274	1.40161912973537
P4HA3	0.222289278540367	0.146774409626531	0.0524374379256213	0.06824433407355	0.287627449095876	0.141956028445096	0.204739032822782	0.122681202816287	0.192958044725738	0.306438203025254	0.12039919271322	0.0403595099154847	0.18922725979034	0.188489579370501	0.0973471147964895	1.00238901180336	0.579800944694564	0.264340850816946	1.03239390967367	0.741484508545404	0.131980380179886	0.112245266395526	0.407768751747663	0.111182422854828	0.73796704596524	0.2788063749324	0.046094916953048	0.0824381621053251	0.192857573512528	0.646847420535693	0.309174021480326	0.603666793099398	0.652578706409887	0.620407276610102	0.250959267633595	0.12432689841116	0.666364099292069	0.144474459577729	2.94593240264715	0.190924923479554	0.0362157774990991	0.881385048707744	0.221908945724837	0.49023549692467	0.380027060645254	0.12937239126137	0.170411426422659	0.447160378875617	0.117548698686401
GXYLT1	0.757273294410761	2.06453051651314	1.54811206617887	1.32690160029422	0.953512524569356	2.12503432222232	1.36001537099893	1.69099060726438	1.34308641196936	2.00249629065534	1.52426609609354	1.31279980140875	2.46155269419897	1.53251070682717	1.79857071191262	2.98156707734597	0.691625593693172	1.0774564230556	1.63110540682825	1.20583290410653	0.869012876109837	1.04884684102097	1.03171564374225	0.951980942479139	1.80535853249135	0.672006521093656	1.39839477607473	0.587553054006981	1.54468533426901	1.82439226492677	0.993253690501853	1.37474285600629	1.95140607303946	1.99165160176552	1.72754404047008	1.56288152525597	1.78993069284084	2.06440188554302	1.88672745695749	2.79786947544901	0.28756781637435	1.53113894204368	1.48839556077323	1.56658474133404	1.4116113056838	1.42119605514231	1.04299028528325	1.01200316413793	1.45088816566024
EXT2	1.82521907875431	2.11530046984162	2.42122904585884	1.87627899901213	1.93974906725617	1.58244633070248	2.37313159499303	2.8343908863623	1.75724936401449	2.26000135278024	1.76005917314457	1.93254197851487	3.07964146963643	2.6268494537964	2.73498186428819	3.2425471439077	1.63632789382449	2.09985206600828	2.92617770545558	2.84595004686922	1.93674499752952	1.93255065918475	1.48692957101243	1.35809276730695	2.34301469053845	1.6970003836956	2.64098843395217	1.84288723197264	2.75822060520205	4.50377006671759	2.20990691703198	3.07487486046765	3.68835644615238	2.23869211202954	1.70457293863386	2.31701430904034	2.37660545809898	2.89053696496316	2.6287191184521	3.88409420935656	0.423608787980703	2.47322402080964	3.03694097131955	2.7055848607825	1.96095928803872	1.87302752395073	2.49580846604933	2.74361088466422	2.57780242446617
PIGF	1.20871183031176	1.83476640625187	1.84476886835622	1.36293151523182	1.03537515517018	1.78589954191692	1.43508927781854	1.85499678071067	1.23792353277254	2.03423355043448	1.50008526486705	1.90872773828449	2.04223057122697	1.99006483641213	2.2489018255345	1.69270442241099	1.20146954779243	1.45529393461763	1.75407952491616	1.8825686138062	1.16132557775293	1.61975055012454	1.67541835864871	1.36294010188281	2.16529837366782	1.42012582559358	1.98116685798611	1.16984696333976	1.69862362882777	2.21101755073449	1.46581296476982	2.32374285711894	1.66591045186781	2.7130968006416	1.57033659590401	1.94629946168136	1.32046611914168	1.26983272360557	2.27567222210144	2.67212668636643	0.126482999327408	1.39707870674155	1.46021733465011	1.92810625109722	2.32426208163739	1.41504985474149	1.28804630770506	1.5254359105485	1.55950692818742
CYSLTR2	0.0237259076153971	0.0454140397432878	0.225571731237849	0.558526781559699	0.208001884012337	0.231198034571847	0.213045609120503	0.0278759253652953	0.0968583328172141	0.0988717074686015	0.092130902350006	0.0881661823877819	0.165391582162017	0.376324193012604	0.0756316028012105	0.00557128729196683	0.0793468511597223	0.103132817308362	0.0505481273680045	0.0486349177384668	0.276821080989274	0.121333222465019	0.171975707829799	0.071374174966313	0.121171325283734	0.0711086844960165	0.329890857800473	0.0380769906433452	0.298816283543952	0.0891298175618428	0.0956199083270936	0	0.299355345045122	0.191222022406391	0.0711820948863806	0.374897401865049	0.16060386466015	0.465200441615014	0.952890510652879	0.0520144853995086	0.00592788392652864	0.326831131938678	0.0567441198298217	0.206822291100684	0.074216148142199	0.060713929191184	0.0955963418791755	0.401043834661806	0.495138203686967
PDK1	2.14039698065882	1.77584554822665	1.58254040515626	1.68211569782739	1.64417869671372	3.59913603966402	2.52780031360389	3.57746306756008	1.72752259516993	2.0476134859853	2.50614141884046	2.14456486387223	1.61771350687879	1.8982041685553	2.29299634212104	3.82471311227819	2.62962560077153	1.08090594786784	3.06750808172796	1.7506707824173	1.87829009816614	1.7775976095221	1.55918125160139	2.65706156217695	1.77863755481701	1.36537464826996	1.79104312621264	1.65939371084795	2.64432823710302	3.17048349280415	1.47578428525123	2.12778112536928	2.21421814817374	3.29309429760454	1.61080725106994	1.27194626259599	1.59421358760382	2.56823390148857	1.86020929547249	2.4987034980359	0.476131866619427	1.47164451318209	3.20831174676569	1.07178929678994	2.46568927213369	1.26807206839051	1.87844285214052	1.762248669251	2.03440409726149
PFKM	2.425168294532	1.38107003344773	2.68276652913867	2.8834695718657	2.40806029960939	3.20270683964157	3.0265758072592	2.54269163705932	0.91910875462733	4.00584233106085	3.39525125874587	3.11724227163752	3.96251908048119	2.81045609264759	3.06717541565632	3.31344343008564	1.7040120367118	2.77134613845753	2.59445899104163	3.39566669715322	1.28246584401674	2.16041156569079	2.87917250596157	3.17049992309072	3.13058447858566	2.16190697882874	3.75085708632866	2.25919938222051	3.11898153486584	3.31133604279574	2.50533806441698	2.69455485415377	3.53854158558787	2.06752852953035	2.47250899130345	3.63363420929692	3.92581444784887	3.87905802038979	3.12891409612162	3.73076418087664	0.460792610844677	2.75454969691241	3.04961335836467	2.98806634157572	3.52137101112255	2.90216818310913	2.75252690601876	3.0057273927064	3.39187349996783
GGPS1	3.35831891639433	5.18963319573799	3.30754937203607	4.20960464750036	3.7733014944068	4.55639464567551	3.78923891082294	3.93198656941987	4.86543999206377	4.09412918546993	3.63568183813319	3.97454098839217	4.1104665277657	4.08007106106356	3.85920916650102	4.72166576702612	3.77634590081313	4.13106795033349	4.57856162502809	3.67048351617841	4.0074543579311	3.89407797273706	3.3039075907089	3.24546341231093	4.87409457078303	3.88484072759344	4.23612237555412	3.17477369213883	4.09446299932416	4.15374767101125	3.76071657304653	3.43936801921471	3.85549323015059	4.32965176079678	3.63371979440787	3.60156090099585	4.22829264916143	3.45114572482953	3.8344799081006	3.67660730910149	2.40011523189393	3.88545382764078	3.9544397074511	3.85083438226679	4.40078561382403	3.71183784760827	3.64540822877697	3.62380836500728	3.86356240438179
PLOD2	3.64158765405921	2.94659845892534	2.66148080245017	1.95485322067665	2.25591187542477	3.29906567464354	3.56831389920332	3.08624933360542	1.75538983210984	3.91150231382545	2.10969090891968	2.4246225893271	2.06204279501808	3.74364263604712	3.16212585360026	5.89059849112449	4.0057295996453	2.52745028224276	4.88573822469289	3.45859566365484	2.40677720537983	3.19198899894598	2.64090980686516	3.47822619195056	3.56678390539304	2.16736874535384	3.00307922353191	2.22300262830909	3.1387627314199	4.0079650040798	2.69766693285126	4.93087083828803	5.15176517720423	5.52894545556613	3.92828757207403	2.09809175837236	2.68656656401443	2.118503422845	5.0662674489897	4.73667321715406	1.87793943883819	3.86291388454013	2.44555452686883	3.24358578718125	3.46509729557737	1.98647314436652	3.19142159970086	3.60281799418264	2.59834385049481
BMP6	0.0329880659064829	0.0588471627657297	0.0413194149602904	0.138497600288633	0.0347554226471761	0.113113121018807	0.199505122057929	0.0156196519138748	0.238157364047551	0.101818899156842	0.0156425849977728	0.0251427493767673	0.500294189427064	0.0926088776133701	0.0478424712550317	0.488490433191371	0.0300262773473172	0.0843434749484081	0.0526080991299606	0.38848441111671	0.0567658975060064	0.0277276107892507	0.317966935888407	0.104250344202269	0.36628275441521	0.166796573471337	0.0782626944292148	0.00572934725113954	0.0585210543337059	0.690950374757745	0.0410847426166377	0.0857948686120299	1.03569821625084	2.4626014576113	0.121782723835161	0.073380678914	0.108358685812268	0.435859369141818	0.499303887755628	0.029252239355051	0.00126201823002403	0.59236167250965	0.0618040426648123	0.0407772934578373	0.634227468139778	0.105762047411406	0.0338278992973506	0.191772494300819	0.0637996619003865
LPCAT1	3.75120485305448	3.28263809963983	2.32006854272152	2.98475801602789	2.45010238475742	2.36371476460338	2.67675247749171	3.49536152715478	4.05009936803872	3.32234063027086	3.27539168883005	0.91919460190184	3.35759738527243	2.61386906406014	1.75394121673923	5.50975920403901	1.45025194797094	1.82472344650016	3.18981179438997	3.79628213988432	1.41255716893596	2.94532453989224	1.33729297608011	2.60472369071108	4.46746683363915	3.36341060411171	2.80025912585233	2.95125198528997	1.70201407975791	4.07292332602713	2.91352042452418	2.87445812745099	3.85284693372302	4.15467503054437	3.23176952717979	2.24595382829378	2.34861106284688	3.58723181618105	8.30673433403857	3.4665824652019	0.105923851407895	4.87022301125793	2.21321814786263	4.84121962360588	1.88710481009883	1.31388325952436	1.53716687550271	3.96166516481242	2.69330872755138
CD8A	0.861498024933101	1.31902842485022	4.89282005192725	6.3384580221143	3.90975291102357	0.987535517042129	3.7023418840147	0.348932840419189	3.63436467852479	1.96934432404314	2.11266017229189	2.34102208102331	1.9027442374594	2.19598397472208	1.85325353875485	1.44933291840793	0.696412777196211	3.09341308830626	1.02886501378896	2.0421038052536	1.93807426095333	4.04579758137942	1.0387308997513	2.99144607959867	1.54217047695797	2.57556684710925	5.5651886777304	0.758687770768396	1.95196579663614	1.28583630066289	3.09625122736481	1.8721268708516	4.70725071617409	1.50991308705674	4.21331189319843	3.81110205779711	1.92323641011403	4.55581692784585	2.61546582231297	1.69991489663626	0.577346524604301	0.361484123618901	2.01643284387962	3.1810096483019	1.18201624131692	2.96863141347634	2.32642617519884	4.16174193730501	5.12716419550274
NUS1	2.08174541422944	3.88085907249173	2.90777564163834	2.40599747273597	2.29490729867794	3.18681185264137	2.47278072818396	2.1441098713948	2.59085960940849	3.28363721042004	2.67195700998749	2.66549796932669	3.26778614847175	3.41230923942513	2.76565371296475	4.17536512797309	2.70581745156272	2.12153431990153	3.43110793234512	2.63070121456417	2.5385366643166	2.09231895615318	2.93298774143736	2.8846478215285	2.79971992111608	1.6017483178967	2.20325948639534	1.99635250786003	3.45873413802151	3.39307165512709	2.74799316513212	3.05806023920634	3.11382167422705	3.43513678852897	2.95014479918306	2.15765758226296	2.69158495326093	2.59855159149675	3.31746301665639	3.43693682552884	0.576293847505449	3.53895673722238	2.38886122494131	2.78676783519195	3.31627086153209	2.37671266153441	2.71546601298608	3.14863480940571	3.23565301356478
ACSS1	1.22519615329208	4.21223659018376	1.55983104329729	2.76518312548947	3.49903919180455	4.01390457630573	2.65765983576625	1.55374672705032	1.28489402097211	3.04986095964813	1.4366761741888	1.0640423682244	2.22816369576829	2.11302686055912	3.12561415029964	3.14101865312239	1.25379862503447	2.19151081503443	1.1152878423864	1.43268409281862	0.884928996178816	1.66415269682352	0.877982555310415	2.50286642521782	1.5745965627402	1.74502211093202	2.47302059512311	2.97959357802303	2.05272190707728	1.15359431751575	1.87700378119692	0.891361416863012	1.79092523191482	0.656003645013031	1.85476236571386	3.1380790163281	2.20666784216369	2.83677105689346	0.403849832386564	0.890582728439009	0.139246011897661	2.14120339256449	1.3296326673156	0.839892030360044	2.89063261914774	3.29974676997644	1.57814934941681	2.4570827238301	2.60449189830516
COX6A2	2.49003611652378	5.19474477989156	0	0.276047860673396	3.23935223147196	1.2165556531902	1.72630755798418	1.70216759711158	0.794638836544624	3.11987342320659	0.26488188579128	2.29280927790052	2.63915028400517	0	2.79923196220312	4.73021566466824	2.0181142049373	0.215265138707381	0.835644227631236	0	0	2.04643865160457	1.11153526095549	2.08917595184218	0	0.240333436093104	1.46816473674371	2.84384014967154	0.698334762450825	1.57144650515626	1.58999699527143	2.49097446567773	1.23827039960059	0	3.96415122406097	2.50456610998514	1.51778629689661	0.805367704061657	0.312730427763781	0.589660907598429	0	0.527768440961786	0.287690616928278	0	1.83283733127894	2.78895227492228	0.831659790196482	0	2.45612140661192
GHRL	0.239183297731319	1.42555824031754	0.497595708465347	1.51574573405337	1.55943691862966	0.551171296569636	0.367868952284646	0.0864069330021742	0.358006373711655	0.401185360810923	0.158208771087332	0.228148535114846	0.503557672830859	0.909316276096503	0.278392851001536	1.00709479588564	0.14168760130987	0.679436874745238	0.480095075832691	0.437874368460717	0.872523319999394	1.16210799404038	0.222659199815179	0.316299453600186	0.728141483848799	1.19261080343112	0.965320216872047	0.632232563844949	0.343178171243467	0.11637238556288	0.690845387580383	0.273162428282575	1.13651551885845	0.503463425877781	0.447478034297272	0.873514058773864	0.809598282921776	0.717991011907731	0.380291617003092	0.255283283918474	0.17665233308104	0.22569651180502	0.172374754627863	0.278994100819688	0.478146681277797	0.377114276381213	0.496761515365693	0.38104933851844	0.751125960648783
IL34	0.181778394634854	0.108073110186133	0.100075317756666	0.948361956379912	0.642623582432122	0.39826111604248	0.658928084929288	0.0987404128583915	0.175428534475295	1.05908991075501	0.198867871489828	0.0594392945655572	0.07915523717996	0.894614194783715	0.557694684699691	0.230867236268929	0.156480359143211	3.32401147371953	0.282890928683904	0.270875346818522	1.11187318356064	0.145819557153469	0.116194273982701	0.653243257258769	0.65792922864913	1.26096245818804	1.90370431676298	0.0697083767021468	0.259922744329179	0.648124805336056	0.28568612259595	0.0531499075077195	0.0725800747495939	0.255671614334404	0.431482624819411	1.76421511807809	1.73008990698253	0.562958249223894	0.0532374008886938	0.706308659530939	0.139258012364672	0.554567673304031	0.52779554705154	0.334147198608937	0.464922597461544	0.16777919031105	1.54627721701917	0.349588048002186	0.92739959467111
CD1C	1.14370317867691	1.5819201785877	1.67416573863434	2.17558828001321	2.06407601592811	1.94134558794803	2.18852660139861	0.369510093100887	0.565152412648405	1.4319827551607	2.55095856176396	1.00131623829609	1.61095340761341	4.49803295515014	1.33676292333197	0.430125985703749	0.909579842482708	1.65953848691546	0.775154375226128	1.04645541453286	2.53085649666212	3.28217910770255	1.19479791118905	1.3199678551518	0.390106427269054	0.546109786886088	2.60535244392243	2.63274074574189	1.89122977127831	1.79213272265347	2.20159569787167	1.3380543936466	0.757060445459436	0.321331851401217	0.921695302999287	2.49099450153865	3.39690871477808	0.746546582163098	0.121386802896675	0.064571090471888	0.490397991812248	2.24005499057596	0.31044407260495	0.783020267905049	3.02769160289004	2.01440285008242	3.2453328063899	0.481201336579422	4.3254762371687
CD1B	0.0472579092469406	0.329851553502565	1.06904259682873	0.831921273602634	1.38859775033955	0.599805501351321	1.04794147142538	0.524883053742712	0.0802645257446048	0.0910179716678345	1.40489914966235	0.497022923833638	0.327162547125836	2.44875785762909	0.268787601439622	0.169055257614083	0.232269950594064	0.28606015914825	0.106191774912126	0.466067903872474	1.59923359297379	2.71417471000733	0.480764934954607	0.516049587312563	0.332622758086451	0.645847047591216	0.515968619780092	0.717646764265057	0.90985546886422	0.75065649986077	0.853850952630541	0.397881729502243	0.277025568297849	0	0.331751044493102	0.358072304922395	1.45223536303479	0.78889684752684	0	0	0.0403300834737713	0.379602667658756	0.174914029515384	0.207612578787442	1.26113930836132	0.298865362615264	0.905271254304392	0	3.05270407657901
CD1E	0.774734893078206	1.39468300183117	0.978671286753218	2.12214757359262	4.17557314018799	2.66519540866111	2.12560747659684	0.232118070889664	0.309133980990668	1.18227077196448	2.73228933511472	1.30352194498647	0.633459139118376	4.17629172862161	1.08365702289479	0.708994322339801	1.11595421992636	1.80769704788173	0.235413212510747	1.20026973993687	3.33968828405387	4.59674808619252	0.939378468081789	0.879953630777371	0.632381673304475	0.755219447426017	2.76268842496548	1.79601896342775	1.39587437877974	1.0490009623842	2.34044751041881	1.36293467791662	1.30665945023637	0.0585803289410858	0.945313592230779	2.04885123751897	3.71932936029951	1.61894098493749	0	0	0.167093996049644	1.9975542116161	0.355196902148101	0.628454620159463	2.87651543327623	2.09185369392809	3.09397440228851	0.178266827791133	4.96983695252917
B4GALT3	5.51664959945513	6.39453142577851	6.52457364916746	5.81050776861641	5.51655046784061	5.92279815648624	6.04773509987471	5.66922168990296	5.72510811326134	5.93113926579353	5.88313267101648	5.62043117746952	5.60850404477047	6.2083809203192	6.05013783470727	6.51588797781665	4.92505551406347	5.20877569375124	6.54455530896236	5.86877616966327	5.57439225504648	4.93161521091939	4.70725966108384	5.60927356906194	7.36566445767212	5.54106118662997	6.26444582614793	5.56301757368875	5.87532026366541	5.97416857032803	5.70952178885045	6.07216172340596	6.18411100956476	5.9116965911577	6.97427334991168	6.52414653117736	6.02023369626459	5.32665231435103	5.96344209630281	6.51967565991458	2.5237677404906	5.49988664272931	5.50472320671108	5.10944860484843	6.64939392633031	5.55618689757417	4.95884179915258	5.89149566891419	6.07059608934267
GART	3.47847655335392	3.65492778602505	4.30047391841345	4.00990858530875	3.52586303464047	4.38467805449166	4.43098755325218	4.54070920156655	3.39700986719084	4.91256775189412	4.49846737838464	4.49363677044759	4.52298337007346	4.6629224693214	3.91446017110488	4.07244305857023	3.51436131718912	3.93952041285316	3.90298561768273	3.43100196541326	4.06465332433015	3.68904408834073	4.1528167077032	4.24697397294402	3.24301456230743	2.93652266003328	3.85850512649421	3.35922102668894	4.08207955307215	4.7978023925631	4.1775773326527	4.2475696840334	5.03525580926897	4.90307385078883	4.26674303047911	3.52078652873975	4.3796894842074	3.48589679913299	3.92209699801495	4.77925963484137	1.42978236155138	4.21022596074534	4.94372659219462	3.52943215720132	4.88818173278828	3.71963762016554	3.68935428404136	4.11612099102649	4.32146733979977
HK2	2.71837060299007	3.427260612962	4.06227787112057	1.35303614180839	1.92364670814314	5.23198758709266	4.94849374876801	4.71431868725953	3.3426059531051	4.04465035673407	4.58365413227405	3.42310572881936	2.57892438366894	3.19837728970421	4.29434872566952	4.58271963261705	3.58515232194691	2.95296457942186	5.79522216306765	2.12916960272132	4.12901482740285	2.5206951416055	3.94360871862505	4.47606274277702	1.99737623166723	2.49640433515544	2.14800943923591	2.68592145065066	4.76066610052439	5.46101068662266	2.72580224402168	3.8895617234392	3.77538757685574	5.02080691614533	1.38896408568047	3.55187595332964	2.29689409836043	2.96690209784556	5.36464723384205	4.84138908313183	2.37077572415971	3.39425485536218	5.99474301526336	3.27950022984002	3.65891578459184	2.9160497872127	3.32745135197847	2.89673313641485	3.29866455085739
ALDH4A1	2.29763992028052	3.03415883280401	3.0389044935962	3.71923558978204	2.92814650506678	2.7599769669068	3.77551831842477	2.32958558752466	1.90327960471665	5.37587411805723	3.63419907606047	3.08872164281411	2.65197482792487	4.11989370628382	3.5385030560914	2.61134232611515	4.18763335405372	3.29604664905059	2.20917341968618	2.70500537629683	2.67310153266721	2.22796953265432	2.69252418117415	2.78777568182054	1.75403773235904	2.2545967840332	2.32798359107259	3.78308069962892	3.62693477620892	2.61118902190954	3.27245974638677	3.71813943990984	2.05891741820418	2.71306028055494	2.10087574571603	3.26697154336285	2.69216561795592	2.42077490038426	1.08727171192728	2.39655539594302	0.92267557649743	4.25238260104573	4.18325822148958	3.37149373279354	3.95348875261798	1.88849220380114	4.06151195854065	2.44618843953775	3.75550325893786
NPR2	1.1728944541005	1.83685285452066	0.479247624005602	1.32485215973936	0.844120098561447	2.16138983764684	1.13477769251878	1.74380894662959	1.91354816699117	1.39942565486953	0.958269579648168	0.767527691509527	4.87224045518662	0.880730574145179	0.316865583439156	4.00360259698992	0.656575533065877	1.12038000011437	0.956924371056584	2.17658227212347	0.411200600614627	0.689711348199336	1.14661429122933	1.11518501771846	1.7096590933604	0.811215488268465	0.515079948438201	0.0617811342825538	0.572983722840317	3.07229360307236	0.653503994376843	1.84715279343452	2.09285560492685	2.53405694224056	1.59620247036093	1.79739975263996	1.38393042355483	2.17558178048366	0.157270987030296	2.12543589681298	0.0677956216719847	1.3405537933964	1.37926131867032	3.01208082825732	1.13010803675803	2.28001502124858	0.422336089434751	2.20996461340458	0.665514413407541
TNFRSF13C	1.01386977255153	3.57678458621881	2.21119409822008	4.96313634994818	3.97882210404572	2.99857757232151	3.02354568406058	1.92022371076915	1.29414162659276	3.10586145940485	2.42358474136442	2.83624665704238	2.15461062278446	2.21564924713229	1.5542256900423	3.20391918768954	2.09101705096135	1.66691691882343	2.56180374585431	2.97539703317196	2.87467914490938	2.3249732648795	1.50330098665796	3.5206691055003	2.08264505683989	2.7308850989623	2.43237526540819	1.23102003826923	3.02277695757269	2.28857783397509	3.00249624010887	1.2999089401616	2.52145167591578	2.4940068786898	1.70540051897554	3.42055129761999	2.15814053241298	3.29843337078727	1.36923482130697	1.07098468744312	0.397787711746178	1.41647811269287	3.02174012010887	1.76705718589553	3.72430829778162	2.9569363583694	2.39240270024463	3.1422221694595	3.80811339812772
LSS	3.79232868732721	3.41208496935505	3.53275457639898	2.84209892244492	3.57198618219406	5.0762817128037	3.69715729323764	3.21842343796182	2.38374836959043	4.18769546350968	3.8876216436355	3.29039643192821	3.9874897545466	3.40765836419135	2.8979517922801	4.54909153360472	3.98295007906556	2.82970953969158	4.14592133097535	2.9705131966777	3.32614950107153	2.30131526382677	3.18686018735439	3.31565047125824	2.602188352867	2.28744532169202	2.79337640164619	4.08722221831237	4.04714064017575	5.12740971682135	4.42430776238271	3.71717112820981	3.14750941270284	4.58916245498455	3.39857059137517	2.01422288661242	2.81390261019246	3.96988894242573	1.93512765883683	4.33124725211937	1.09932767608833	3.89919193334387	4.98437588233319	2.48703269904692	4.43251538327281	2.88619849492566	3.97342359182652	3.67385833203953	3.30479079026185
SHC1	6.43130825021252	6.83970376835058	6.26142937596455	5.4752432151569	4.7636709078396	6.58870103641148	6.19705778960481	7.21032571683521	6.50696641655167	6.03244503651712	6.56579509342623	5.93799444216388	6.94262405343718	7.42425118000884	6.51059560372311	5.9855556275042	5.73984628418677	5.31879313176425	7.35788679262858	6.66341373810192	5.94590094710464	5.06821880977193	5.54314947439826	5.41353606000255	5.63599981637	5.40671557013245	5.96861696953586	4.8025092396514	5.89574351309282	6.66524423201946	5.50815293345521	7.30419091124598	7.09186717529444	5.89913299283872	7.98280524758944	6.533212237045	7.21048764254322	7.19141195318799	6.21888053571147	8.19360104083362	3.29124503979199	8.64993993784294	6.95414167874814	7.08224949163645	6.853688144606	5.62430933075642	5.14805734178592	7.10678500455308	5.87349026476668
FDPS	6.5373535934716	7.32039421959521	7.09871851468461	6.2825096220369	6.4460202262303	7.2134135093082	6.70463507424627	6.47260566303754	6.39626340712001	6.7854209386923	6.01950529358236	6.4374015665059	6.14378578492223	6.55384087525835	6.57718831425816	6.93840308468153	6.29348268941134	5.97553483772538	7.35014214512515	5.9830170929211	6.77032775060471	5.95409512395391	5.96898957176809	6.22523660783466	6.50526963987884	6.45789974740634	6.00059120096714	6.99490271851698	6.25795873681763	6.37925767097334	6.51754128097861	6.54272619446122	6.37004364431983	6.79440815452723	6.76000872743356	6.10833267014443	7.00574837377827	5.09465537406254	6.06142393717166	6.99781685054046	2.37723068737379	5.95333497686785	6.64242651205493	5.27099144528277	7.47483216074029	6.00877507651161	6.29040480552711	6.24197346135874	6.17171377147081
MGAT4B	6.15408742598337	6.59910717492692	7.10962965695163	5.8323622188335	5.7904750580676	6.4280909632626	5.96818554030247	6.18588900560036	5.90752182924615	6.7561893237042	6.15893493979798	5.7685797213128	6.72625309340651	6.26922963779573	5.49161464364425	5.93282617618109	5.90527805033649	5.92235151588685	5.8448233197743	6.21604763659039	5.24351324179108	5.59030338871505	5.9043574658524	6.16466020019131	7.20157594046642	6.27450453756104	6.25873401806883	6.22580497721725	6.84551721632742	6.32776347912061	6.55606285691458	5.37256142979385	6.19420493639772	6.73035379552066	6.51971819154729	5.1089938492026	6.56421394713283	6.75487672150699	7.0008044688444	6.13218013922477	3.37026784979187	6.92964239326275	6.7024114064274	6.86636673179974	6.0713785998402	5.80748028642329	5.96830046218553	6.56451247828936	5.43902525647002
BDH1	2.21229170029342	3.16666909502687	2.07623348773472	2.7925738822004	2.52678074721081	4.06273031537591	3.38081710024794	1.79078899064807	1.64648775311229	3.8300135288941	2.50425145701495	1.70185187137447	1.94545417224762	3.88241981596632	3.4705082822737	3.4366233681146	2.88238463474932	0.75868628086747	1.4003620649178	1.5409355953682	0.902997206680095	2.55028389688812	1.82383321469547	2.37725540885066	1.99818667574124	1.58032693515471	2.06624947672291	5.30664418533297	4.42443241548223	3.21566156162152	2.77432252481676	2.76621910607561	2.05477521157484	3.30741230957428	1.89200307234762	3.03346451219732	2.84881239129025	1.40657459069807	1.55889540772993	2.74275711894968	0.644102614016529	1.7399452398983	2.459498725902	1.75059941549692	1.92154952504899	2.04001252554929	2.69372076783487	2.57093318773027	3.23487922896973
AMDHD2	2.94508852118487	4.65136527362583	3.47023787557837	3.68800888289889	4.30793600744081	2.83661895698602	3.16097819019828	3.0498645035003	2.34789709696651	3.80951718972698	4.06539804396042	3.3537398854463	3.19859894611125	3.770966361256	3.4328396630812	3.62091425976497	3.06129420180135	3.90770902595639	2.89966068678875	3.28078191545639	3.21973804342689	3.28562260726266	2.85282459640654	3.05326688409432	3.15349719344392	4.12545243564723	3.81803402464029	2.93187472044528	2.89758019288578	3.42736806554495	3.46110240512518	3.30063036742817	3.71403669334155	3.07216930795343	3.95374283355464	4.2567844678691	4.02400742917487	3.67324644708404	3.67824488463624	2.87361259279207	0.801525583984168	3.285458422389	3.58780721071645	3.13945942145543	2.51427209071817	3.77833066038792	3.17677134661988	4.05602131752097	3.09573560182641
AK4	2.34310397032861	2.15665432743989	2.75980865385494	0.680670227705493	0.341878565665936	2.91129653111648	2.91095756934825	2.79434480541636	0.240723733276356	2.85721672587224	2.6911025072069	3.47726011278238	2.28573221568704	2.57250345162334	2.45865501816527	3.78608716683834	3.1022343078966	1.11551554969029	2.55605920058884	1.54705197489799	3.32820349988931	1.8181773344962	2.81055246151433	2.73276605438448	0.386537367872826	1.30077222422357	2.23013878486863	1.36131034205763	1.96857531258091	2.63252701317122	2.1898092146435	2.32849702594149	1.95112686185386	1.40774747844677	2.40041013093724	1.29324168631995	2.9417229097993	0.776063149958072	2.38790925249132	2.7099653100254	0.649162281986514	2.58327945545225	2.78284055829385	2.02617013422251	2.33968064823885	1.95562773744928	0.988796853087512	2.16800313779248	2.26613542568622
VCAM1	0.486894121104027	0.585200206322192	2.4336645464567	5.62744646760439	7.36495859772223	1.96940430069301	3.49371892741905	1.37127860424351	2.85475185441942	2.92378770456476	0.63512013779536	1.94550561546232	1.12446894207149	2.64779953778383	2.13660996490046	0.985449479142353	3.78626630750964	2.17297331516469	2.19662929698162	2.7967467042316	2.56955219049146	1.6016482072282	2.8114196033268	2.70856628793197	1.71105735433981	2.6912446249967	7.34930349297188	0.281140629622369	2.2042631306885	0.298005577902553	1.6885094033857	1.08342541748711	3.22994673809743	2.71648204843774	1.1002664947198	2.84181210003135	3.02796900765998	4.623867302391	1.585692587881	1.24325168175142	0.135067318888803	1.39330403839817	3.57975692519119	3.19594022679176	2.38889328244678	2.9196059017625	4.09631014860137	3.37114013029737	4.26554395408588
B3GALNT2	0.394672199200557	1.48873670382785	1.17580280718062	0.486873307007052	0.321296731538091	2.15574679655738	1.19910531875708	1.61199505864439	0.797169847052678	1.30449107141002	1.60734456881866	1.504521517734	1.82779687125023	1.61819840992993	1.16016437532187	2.48147410687512	0.651520630672307	0.716735975285893	1.90945518541042	0.901075740036	1.39656608480315	0.545943875594511	1.0284917613591	0.622100014997107	1.76205200935336	0.259227787568142	0.779558581570132	0.364659117249313	1.56305195725758	1.84708290246035	0.557736134310921	1.12947767390306	1.34196021857775	2.17584642995584	0.919813763538184	1.35848291296203	1.83845578218978	1.6780093275158	1.10250144378079	1.93553173186615	0.312465598248856	1.24046732637316	1.55151308067628	0.85311320300434	2.48777663721021	0.906618291430618	0.660153210127461	0.840233950619019	1.59614787699
HPGDS	0.11906658866856	0.0870837494925927	0.0301354346834948	0.312636880935551	1.2716496273165	0.630419353708069	0.44189301045582	0.184794881623238	0.0555606838873489	0.259623753557896	0.105720599122622	0.126918501448431	0.223837374875104	0.479393184819445	0.367679842216445	0.0357558514521168	0.242870419948117	0.456104232390239	0.300139261263872	0.104686769429874	0.774651274341557	0.440210440452831	0.179235244727872	0.189929048318165	0.34388459461794	0.238184968666777	0.337794673656783	0.239262774970944	0.243071597103126	0.0440421485434488	0.281307252064825	0.151997866342041	0.0244498188528697	0.0308702076165918	0.233811784499562	0.168926811240343	0.173297081237301	0.039026132114217	0.146052023091477	0.028344443738285	0.348386095253881	0.174338643273121	0.0731819204223598	0.220268864050042	0.200415234924849	0.399779729620001	0.247215674436528	0.180750654116968	0.794455317740157
TGFA	1.70444806359316	1.51282819306174	2.24323829306148	0.466946060147547	0.423808907155229	0.993585504850902	1.93653667822058	2.07869614620853	0.907273230621029	1.99229873866539	1.75398210396651	1.75723881261254	0.53637267082854	2.17411369067996	0.776043093261985	0.99484172039621	1.07336648938477	1.49522903588799	2.51090667679908	1.56321133240289	2.37074266427127	0.264907169367171	1.95476636406906	1.65123215628315	0.439348434788339	0.872438920425825	1.66497404875229	0.57451015145402	2.0292386009689	4.71438621379961	1.63435816488811	2.40348559150888	1.06586091043398	3.81708832156811	1.35239635060173	2.61746989993255	1.51495770854362	0.151173629301044	4.49008303205906	4.11391805197949	0.612646865571803	1.8687187728458	2.74358130680523	2.95031964248898	2.98869346328387	1.65905691141899	2.67371345108522	2.16641085323572	1.51961340573194
CTLA4	1.25713910650434	0.376189156959507	3.5450174014532	4.92376153501106	4.36671645607335	1.95960796607331	3.77335772425621	1.59331199174793	2.8218953997533	1.07993587172606	1.28296477371374	2.99813078297869	0.453115401614112	3.39970836130985	2.11709977818976	0.32459034456708	1.23712177320806	2.57517333298615	1.98015073224598	1.83985242193848	2.49616998573486	3.12991220094312	1.56832996038658	2.70892037859059	1.52040063799246	2.12301303448378	4.60793398519887	2.22106730267707	2.51778900050405	1.28375002648549	2.81329419370844	0.964518946684813	3.22924326117898	3.77456338053556	2.46436930107424	3.31238160111462	1.66169472252665	3.13168543608829	3.45962311322812	3.18035893526231	1.07508193510293	1.52100898486058	2.11717541273997	2.9606708441283	1.65104966553564	1.57422478856481	2.01324775784047	3.7566470702427	4.16399901736032
ICOS	0.151117448414633	0.135890799459979	1.33508880832429	2.32411759523863	2.08680903770411	0.644933683289668	1.24930476725308	0.211857503474298	1.0134777886358	0.304207860696292	0.365732817175337	0.904045473892696	0.110390367643151	1.51325110323296	0.816543947261408	0.0382792305058359	0.352819240151501	0.666525044342518	0.712620007147715	0.609189231633585	0.785308028116081	1.19935295635096	0.35731912849309	1.04763521514108	0.377513235772822	0.784559080917961	2.69604263898886	0.475392245373193	0.919457138075955	0.39363524399975	1.02648565280008	0.146449515119043	1.5322918009279	0.0724484413947631	0.859801430271293	0.877647378253886	0.397925623726836	1.57517480656421	0.676231618438439	1.14985061497406	0.129630660346831	0.38270459215777	0.915248703807022	1.07817431315617	0.323955769260153	0.243722865279347	0.501703215190247	2.09159363684822	1.82139354338355
PTX3	0.556441746203022	0.237923695487986	0.149888489439542	1.91547165459082	0.281117729726453	0.292638784556169	0.497514375546597	0.593245176624909	0.474391209585884	0.308737375828289	0.14103910143525	0.241447639561122	0.414799852636273	1.27810591793198	1.02595158464576	1.28198289395375	1.8901100063634	0.135403210346432	0.443455659506323	0.289007012954893	0.280834460265413	0.110724736795681	1.53245758223181	0.671196238186702	1.8473430414767	0.151654482402891	3.22148861938574	0	0.0450624782487771	2.4854802694994	0.206236655531774	0	3.59141780287189	2.78440913718959	0.301010607868449	0.226699260281285	0.315199815235254	3.41976384760091	1.26672571018584	2.37676206128655	0	4.96477365163845	1.90455157151508	2.1956910716194	0.393278026575281	0.272762943008277	0.0835198207306639	1.57435161675086	0.182069709924039
NMNAT3	0.662401541978781	0.204372923098878	0.492282267846257	0.658782217390317	0.321605280072901	0.953894557733042	1.36587036976856	0.712787833063354	0.0186856314001744	0.911048189877771	0.273354672883639	0.705357637193031	0.290396195067921	1.088578989388	1.76652350123496	1.61192182714168	0.253521372052269	0.533418063049873	0.809852973949403	0.31117758554227	0.349804314494003	1.09609322399737	0.378932178656075	0.519242742725418	0.741457326254424	0.127246633255337	1.05404435051409	0.559586529049071	0.822763419587715	0.577729270244049	0.93729581527197	0.287234835671001	0.0942771857965371	1.3430195215297	0.818972529595492	1.219852677159	1.13587991080806	0.427513098265508	0.132152055667395	0.716835411205629	0.0452571222229704	0.270704579866491	0.427187272181212	0.389949178069766	1.26966196728438	0.0398008665773127	0.802149368514146	0.520853559686935	1.0073280067802
CAMP	0	3.63672541312718	0.905417643986028	2.96102952653364	0.174625542772404	0.718607138750083	0.807828852703104	0	0.252248540904466	2.03528639365875	0	0.276574917867149	0.278003030741936	0.477066327130284	1.71358344419343	0.500985327769449	1.2977179633355	0.073564043616731	0.65438308612056	0.277687859930798	0.296892599125144	0	0.249356463585429	0.105121997336821	0.519012466308161	0.498248523087204	1.196775793738	1.97875267969758	0.265932614783262	0.192149898777134	2.26274166865843	0.339293639158451	0.12216969558282	0	0.0863380959844393	0.366783362998739	0.119748049802363	0.112382921294397	0.837465662512646	0	0.0448245862943551	1.65713377732699	0	0.0727069525754385	0.414897225561751	0.315661388413629	0.251099969854449	0.838905354525458	1.24671750623488
ESM1	0.884442626118322	0.413392661279291	0.263670427272495	0.173677768286054	0.971202473363339	1.54022630229232	0.977974871992377	0.694720537179754	0.485399635764452	1.49225159837923	0.710537097819199	1.6183825577334	0.885495581353795	1.17164608688218	1.23874194180456	3.0882199893532	0.918723180885308	0.223684579924227	2.43870222997215	0.306817557346747	0.837706970690679	0.282281206834124	1.54855829206771	1.43963549068149	1.41643535478458	0.197392674845163	0.536071268562499	0.653795763502298	1.0121873749258	2.00593107730133	0.953284400053868	1.39403596938883	0.907120494024966	3.00364897394064	2.32916433890048	0.245204353083725	0.133980512409884	1.32872174159767	1.79652384214453	1.27827371284628	0.18575558740328	2.88421484497976	1.53866268583165	1.85369061426978	0.683346178525865	0.303416545515917	0.935627367488154	1.11008068752139	0.312968826560245
GPX8	4.46186848466398	5.41344760800594	1.38699277583607	4.7333103013635	3.06464579879207	3.41794563407907	3.42037440553103	5.69993667572443	5.65494005859717	5.00897843937652	3.37492985892182	3.99145030492693	6.76637062985292	4.05428902750326	3.99547507152675	5.64664952533274	4.76122696461309	4.0697293548719	5.40308729969248	5.02828438036957	3.62570723899333	4.67353205598527	4.44427806584791	3.90986286014943	4.23520213614768	5.38207163438336	3.69536615039762	3.86844400611555	4.16807753046331	5.50643357813275	3.47767675078649	3.69640768016175	7.07754079655499	4.40016389040732	3.39608866289771	3.53602490488386	3.47260720316824	6.06444943015729	3.97755456255532	5.27450377296213	0.645608880329682	6.41829462792131	3.58965464600654	5.87207337711417	2.99294975448716	5.0003483815743	3.65395262588892	5.20729489108188	4.27726923503419
ACSL6	0.00251156041779598	0.00644961884153358	0.0260775137161887	0.176740871408813	0.0426684980969903	0.049932846452093	0.0203570227754282	0.00551050963460508	0.00431247095173903	0.00653984615969877	0.0117998917283153	0.00476886301855507	0.0211940985903851	0.0937462288313951	0.00228854904340262	0.347252331754921	0.0269983538963577	0.3632684178818	0.0694188061708673	0.015904954040425	0.14199153978707	0.0369111145094864	0.0106233027230934	0.0298737026789023	0.0575601212808333	0.0150182658846878	0.0572710336941273	0.00108077504455794	0.0309320145876931	0.00428748216623365	0.0159174855239943	0.0224658062191391	0.0172094654488688	0.0167542900920303	0.110872677166111	0.0162667524026207	0.0687630355643158	0.0397356300999002	0.00945583617649309	0.0269554334204762	0.00427380671394237	0.00432137644918597	0.0655212959272577	0.0124094203231572	0.018708199005287	0.0115377555449948	0.0133084169423687	0.00711373331290213	0.0495729700813841
CSF2	1.10570267533694	0	2.45499613912951	0.850259041559453	1.13603482124459	0.472713580290509	1.01022293001362	0.92281299655659	2.21954740582348	0.316017768232338	0.868927300357515	0.362377373541496	0.532764752172817	2.26691416776947	0.692521603452733	0.458393219784861	2.47818608517169	0.190775771609483	1.35111515372212	1.05900100852078	0.811256682717531	1.81617056515284	1.68238423937644	2.15009213297796	0	2.26966623282038	1.61803164955489	0.175378393902004	0.790244471811104	7.0475596199144	1.02174599926694	3.21412461552297	0.967384087405608	1.26922203516155	1.4150546103342	0.0462763341360532	0.0551701818527726	1.67327332001015	1.18648905406652	0.529655617286039	0.060244901464671	3.52076098806077	3.36549511675776	2.99718640392124	0.201736309192373	0.462269686815166	0	1.83096494129959	1.16147611956857
IL22RA2	0.0675826430916535	0.0220706114926767	0.0620242539344319	0.494657076776615	1.60449332363729	0.770937308377353	0.448018416843552	0.0688846892258304	0.0294174835242146	0.357692814625315	0.305059541235062	0.165446219660853	0.0290883223909207	1.07331670741661	0.138880285290074	0.0213678692336686	0.121751942083024	0.0791603561503953	0.0583224554151939	0.0992226053598316	0.242939118765396	1.56859754941371	0.0808457555740511	0.204295347037005	0.0063999319217585	0.24139438548774	0.982078911164901	0.194582881182112	0.284796081643983	0.186808296550933	0.300957897688268	0.243942796497972	1.10839508130959	0.0230079525836562	0.104818920325252	0.142786426218069	0.165178393889075	0.0895709624404191	0.132452357897594	0.0665259206023221	0.0195026523573632	0.40612334474144	0.107489837986991	0.181102631175283	0.45546976333405	0.15447427700412	0.202031357932032	0.00815557821286622	1.66782509597895
GALNT10	0.615635196007419	2.42299414936536	0.639415527948273	1.02303101735275	0.95377066672616	1.41096415756623	1.07719648329778	0.973046888781138	2.3965184277441	1.71599828535847	0.774616382162281	0.193010980796424	2.48426629060964	0.693724831190377	1.29623374660324	2.71224486908593	0.717408375311378	0.891704912090618	1.63212563906233	1.90832490680563	0.655505920024337	0.983571033686128	0.673678329691149	0.424439984409102	1.52572324842415	1.84416438437605	1.04374272951038	0.635189126568287	1.36731544205256	0.98766870822575	1.46604617292814	1.42953820026528	1.68229130012491	2.79407486975112	0.998597636001836	0.664092666648283	0.702178539831767	1.64836827172998	1.46582127955678	1.26943652356169	0.728741055699401	2.81437530813152	1.02534847051809	1.78085557375192	0.294536231863203	0.754291838500673	0.70191702466699	1.70701719241101	1.18350543925724
ADCY1	0.0992519658347321	0.0424155699029791	0.593484193359083	0.320336097573636	0.0132963444657919	0.0796735961453559	0.088767822989946	0.28591958372133	0.057357166142683	0.136679826285217	0.38356513792669	0.0485335207256853	0.901953641787625	0.120165091077088	0.287316207879956	0.241523341299295	0.0616467706066954	0.107748715260116	0.120601821802806	0.0952085983560443	0.0747282675040154	0.0455024230351901	0.184529995381406	0.179086503099022	2.5226531735495	0.00488574630884114	0.235986925769628	0.0133445398587039	0.0787137959521584	0.694357950044407	0.11958217531038	0.166206006183763	0.195327575009543	0.408421986074395	0.635833995688951	0.0937990736291436	0.907831892529993	0.770081697962715	0.0259072843387303	0.0436364300260891	0.000982499577578727	0.996412895215134	1.00109740044045	0.459339750035184	0.0576378155099865	0.0315719623095696	0.0681022347652644	0.804768039853681	0.0473214544682255
TNFRSF11B	0.0817040862051763	0.0153582324461312	0.304826146031032	0.244558743562488	0.296243094977316	0.318450368291225	0.524991470036279	3.62772756827399	0.346790035450751	0.171411347697049	0.0280271995821942	0.0668848520622472	1.10475827818239	0.106043024714995	0.234296173835001	4.74593413413785	0.459983861068331	0.205035766298794	0.451599525630746	0.103184155576269	0.185013585657018	0	0.346947067729816	0.41248721217807	0.133862764089598	0.207121222968114	0.168126981777906	0	0.160173114687203	0.376943763204308	0.265207081726875	1.99405122233497	0.522631729787678	4.28694962201362	0.294192881852536	0.654618162345278	0.264021832656502	0.838601953955628	2.02877333346138	0.167179191384029	0.14111185705633	0.579586736776639	0.235377821565018	0.491846428254759	2.86619576039442	1.03475293693524	0.0338176963735495	0.176167406377379	0.351857621493208
TSHR	0.00359140851077671	0.0103652648674846	0.00704080011258111	0.0766229273608489	0.0192871233597438	0.0601942554053139	0.0225760380072046	0	0.0693547633156358	0.00438850497186688	0	0.00256013266912645	0.00913352559759642	0.00379683087294893	0.00245516209628369	0.00167717570928548	0.000942863220810837	0.00506586918157667	0.00514607524673998	0.041714804834291	0.00736975070048839	0.00718160899748741	0.0045685324465176	0.026037895693616	0.00598781441352083	0.0217484638971408	0.0253129112493453	0.00231805677828392	0.00245236729678339	0	0.00790378712336344	0.00142819978792629	0.0436255351711875	0.00240863739607922	0.00199284150184855	0.00642097822358186	0.00419167382344518	0.210468955038448	0	0.00793940373239595	0.00203945354214498	0.00810280915682179	0.00809680836948039	0.00500545225828673	0	0.00676307728439664	0.00613445022631465	0.0215163641334798	0.0055390364311274
ILK	2.43076698535085	4.05432999271769	3.293236823739	2.74898618453758	2.54543095648424	2.36836836871124	2.96479162502716	3.54007700911882	3.08064018114016	3.13881996253296	2.74509476120486	2.25629049009665	4.74266104916928	3.44888114663403	3.30261390871376	3.45120207002867	3.11180832066157	3.03557696972873	2.68655566020859	3.27166844844804	2.40477242616736	1.85857766843735	2.25340204491647	2.86528740500684	3.61272074378639	2.44439037869923	3.53741647740546	1.11044614280142	3.39962985300695	4.54310953979292	2.47476149374025	4.13362913080975	3.27384293090863	4.02095879372895	3.05109592483682	2.63899207258355	3.07577714164812	3.26735144370986	3.32101027606256	3.02596155480533	0.576253807282906	3.9641174803052	3.56556772618309	3.25579172763797	2.898212142352	3.17114567027424	3.22380169045349	3.35089408650271	3.50747530518641
PLD4	1.26101447663407	0.802630522330323	1.27999355353807	3.57267350225293	1.63133250755971	0.804718847594756	1.91658659445463	0.131113587422464	0.649225763144357	0.833228909537311	1.34952716169486	0.28481523227391	1.04633325758672	3.20150805509763	0.948064051592522	0.514816257969294	0.429800936567026	2.93995732843428	0.384729771297959	0.899320446449208	2.26148575873224	1.41763317620447	0.53814371883702	1.01292331105516	1.48490337877098	1.02307005451781	2.34517344809104	1.61492096251273	1.19922798354024	0.14527676062234	1.45148575620443	0.595668982028196	1.00550336068761	0.214318903435321	1.00644891483081	2.4616884599644	2.53027809167434	1.49605815901111	0.303425368474527	0.299310765217535	1.03620699968145	0.9540510100433	0.548314776270275	0.668458468729408	1.27373964210788	0.609220580780068	2.33708279011097	2.09029669208066	2.3500118656483
LDHC	0.0551764697463727	0.263640845129893	0.16663256593527	0.180287155173639	0.972578839832106	0.102335602839317	0.194364544377148	0.492102124138107	0.114287841636396	0.374262149061308	0.0985217486098803	0.174050394482862	0.238266032843312	0.388040177481238	0.545028990858496	0.343369599540757	0.452202777447719	0.00811837935065902	0.444830014185114	0.0164219944693493	0.0351285999223307	0.322466542744644	0.0855042515804165	0.325108471153913	0.230790534696896	0.00914172305474646	0.699038829335702	0.212448780684177	0.856475542612086	1.1566765758109	0.804801702461056	0.490751842082738	0.0339784869376563	0.00578933613427754	0.421463122749005	0	0.522504027609805	0.0311796120901475	0.0182535088637441	0.283205050308659	0.0459178139265549	0.0440151675807479	0.0493877467121844	0	0.457237602672758	0.841170541808124	0.256799386747241	0.303299084148474	0.78022667332213
PDIA3	6.92703359316635	9.51289556897953	7.24958636641843	7.49195358204858	6.8946286198146	6.76894006007949	7.6568267275812	7.21458685988786	8.56888026105469	7.23776552793628	6.89248546761893	6.29066526323799	7.74331160541189	7.57361590391359	7.26846059033022	8.48511624710652	6.97528155813509	7.50688203010998	8.22637075416129	8.11458134929951	7.34419141621108	6.97553194456826	6.13758489700852	6.99912131934624	7.40426732877801	6.57361611066895	6.35484074311707	6.84608940934836	7.49469482731689	7.31442185275544	7.44688779718803	8.1178420552663	7.21325048300775	7.6932141967313	7.24087033289472	6.28111220870181	6.81951345246102	6.35531392814303	8.33755849419168	8.05444551357134	3.44221627761325	7.93359648870864	7.76430826276196	7.38363553233052	6.73204828277893	5.39800133110734	7.13760427177078	7.82073887907191	7.42766122303003
ACAA2	1.60929465885711	1.13462096819103	2.0283223807132	2.55287043668813	1.3910090570335	2.72388858286237	2.53502294972838	1.5284340859328	1.59283951214543	2.90277141439138	0.617878778228453	4.52862708642368	3.71205824665606	2.12665879954899	1.01054115308003	2.05547065001776	1.46592770885995	1.57316488862577	2.20283215653783	3.89337356279646	1.3526050655347	1.94749766563498	2.52572937883614	1.15437209448775	2.41855456929546	2.66016423891877	2.2426757447843	0.60646379382114	3.44846580954707	1.22664301746045	2.75294217339412	2.33707274000881	2.50692300726827	6.30350406465068	3.40412983873291	2.3011827188003	1.93316494622956	3.73368441338763	3.26094403290546	3.84454415881305	0.793390409302592	3.8078448454967	1.11501894936546	1.33925231568815	1.33476421312583	2.87498076558432	1.77709921445176	1.98058435658676	1.97598330122696
GPX4	8.66852725012871	10.1717000623569	7.15435288971406	9.43757666340605	10.3735477590599	8.58520172154661	8.59926829698348	8.2534519872966	8.43138787441333	9.42181121577322	8.14876468387853	9.38962553149212	8.94668072805324	8.73161518101524	8.1417897362752	8.90226300936921	9.25851496602717	8.61460726563721	7.13485310894856	8.49533297566587	8.35477071206106	9.11826191463851	8.09412414518242	7.84919874412996	9.46268367619683	9.98550863175609	9.96814404448017	10.1303813150031	9.05053147068725	8.40020584914735	7.90684842448196	7.34378258343023	8.74506275567063	8.72428512178917	9.05921630116766	8.43926669538139	10.0572041878006	7.98895922728865	8.90810576082031	7.4079561721369	5.39182097256243	9.41591220766179	8.92964777149554	10.1498933379946	10.3687059252791	8.8395408211463	7.29526985022475	9.13107957240535	8.97695754247246
SEMA6B	2.61456045786407	1.45216679843601	1.9197797166448	2.11428431095993	1.07065577663222	1.08790565538011	1.49714284560183	1.43014946660639	5.3510477669252	1.52727726343428	2.09218667907742	1.98577439699601	2.52709461802926	2.84187716441275	1.57892730853639	1.22921641817042	0.94856972178609	1.3800319783279	1.87834867724999	2.02998014543422	1.59703976080851	1.731758186491	2.2703333927147	1.28982633696123	2.45708810448412	1.15896024092469	1.8124937688529	1.81546723722013	1.01053920277676	2.1073730923488	1.75743491284855	2.27214787422564	2.40389315326478	2.95072834972277	2.10782804022832	1.51888060000737	1.78748234570836	2.90837341517638	2.43305573329939	1.33510303928141	0.109167490909211	3.68244137766261	1.81910613183915	2.70416986303332	1.65896457150794	1.85757776937791	1.20304552686102	2.45393764383336	1.74007939798426
PRDX2	5.308626463904	9.50582465703027	7.95548293119297	8.4320790220321	8.41292790650271	8.76883463648271	8.21975150406304	8.40729262716373	7.06516899182366	8.98949280174674	7.52365547051092	7.89321241324517	8.78183876507832	7.41463134855356	9.25619600439668	8.5545364591526	8.22937524789049	7.50270135135317	7.79284562610182	7.59287792330644	7.55349809532929	9.23668825172941	7.04827516446666	8.49392851855994	9.12937530058193	8.37987710062112	8.7093243369741	9.55756946015984	8.96254005889511	7.34170724519886	8.67631387824385	6.64941915114738	7.05093583520794	9.29484869759116	9.23501970413693	7.06198144606148	7.59105584691759	7.15582521544216	8.68139799771066	6.58936002264432	5.06206205572434	8.53253215331227	8.44779469849574	7.68597198362621	8.51440964429543	7.62106553570029	8.65693787538577	7.42464575617483	7.96268268646653
ECI1	5.8080803136991	6.82850994870055	4.89196894210331	5.72460034733588	5.70158776941836	4.893411511309	5.08573667357339	4.96501151788201	5.12781798417183	5.96629092137688	5.11551210515939	5.51386043115486	5.87564943053554	5.06791470424805	6.0671166946319	5.36141750229013	5.03812041968104	6.36763589693589	4.5185757875091	5.40953327086038	4.5365213146923	5.26311852394139	4.67403226496859	5.116786471128	4.99131359216059	6.11653824148392	5.73998069643709	6.47517060401923	5.23379847252496	4.15802424900023	5.42202079862905	4.87109675570185	4.54869218977324	4.66250499140152	6.57818639144313	4.37071266975891	5.43105327294479	3.48915173614111	6.03639883129866	4.56857745512262	2.10271579670445	4.36775602901701	5.58810500779717	4.45126213528742	4.58668826827721	5.24838023325244	5.59469476335067	5.37919284844117	5.68362811908
PAFAH1B2	3.2071966733019	4.28608375588159	4.31375953932013	3.69301403211086	3.49986681355942	4.23186034014014	4.014940048543	4.10740377208166	4.78304678588814	4.46344187025648	4.68803956076502	4.70169881971403	5.10665219925261	5.12267084132793	3.757707235265	4.70219617944286	3.29073966005972	4.36056697979374	3.80337703566174	4.68166456760962	3.4154422841692	3.32554030918832	3.6668703510655	3.70813881056752	4.76661373122693	4.00500256494925	4.30501472289056	3.85021806293359	4.16929191990242	5.10699600202711	3.95151865393319	4.83782814652152	4.44938102985878	5.34140800825279	4.04344090596716	4.47681525297828	4.33320631856069	3.61517048919173	4.93099938492913	5.07802241242968	1.71737199395495	4.79909998091355	5.09727017439439	5.04612829575922	4.67898245469193	4.37426186239556	3.77840862292516	4.38803882892523	4.27168159537912
MGAT2	2.22765719428887	6.31221358781205	3.90093263474744	2.45603401362724	0.630192672741502	2.35686567935748	3.00713168685509	3.03308169505579	2.78862141235247	2.97396164637565	2.94375485691466	2.32366681686415	4.55833652096394	3.37640685465562	4.35551117946652	3.93076386411274	0.983935656019368	2.96465595030516	2.73340905370259	2.97998720540245	2.64589909587921	1.01116976388763	2.41410087157622	2.41791737684696	3.89946218033567	1.45437576938574	3.48548347441328	0.894534525959189	3.32881490504699	5.14797259286806	2.01165016146864	3.30578140541777	3.52484445544738	3.15614240277728	3.07610304953793	2.34268970087212	2.69865688232443	4.56271683350796	3.01752310196052	3.85091890875613	0.435796306808954	3.95944069973189	4.35950735791703	4.41271404620319	4.36562982316578	1.82292250417807	3.11914814945385	3.27615636439173	3.33772726741326
IL12A	0.336166980491691	0.882400504212766	0.17473744199319	1.96030771791912	2.23856517937851	1.15519219810095	1.35031660562128	0.263853350524677	0.745235255651172	0.984196086185397	0.530539971425522	0.149355199508017	0.482315301792269	0.127600976686365	0.405992100204866	1.7072899784796	0.389249890541585	0.318319193679928	0.358555842093491	0.346284069638736	0.418972596105475	0.626789191022374	0.289954513055547	0.795518836367798	0.409675896682826	0.847615247764653	0.885194246982065	0.117222148368969	0.0213738221906585	0.144112304927844	0.87291452751559	0.108628121136152	1.88154390425271	0.260505285392466	0.905451574032976	0.666296213474505	0.237179475964387	0.779755634637776	0.0654618934280681	1.12836342011486	0.0066987226826856	0.199418062130474	0.465601415791786	0.587941642260724	0.42650722997777	1.72616536596155	0.676381931358405	0.966257394220692	1.22741147823391
MAP2K1	1.90140262447731	2.83445016640524	2.89688225863774	2.66453869440735	1.93352090847799	2.69567103389627	2.98421997196931	3.26187951541836	1.94926233178142	3.16191432723383	1.98890431281856	2.92248408565022	2.09162704763232	2.91410142398279	3.02539129485605	2.71797651415207	2.1017640666551	2.50887931629538	2.84388879647035	3.04686331413451	2.21867148779223	2.06363223158061	2.54030491376288	2.39160935765521	1.75632366713643	1.44475562619288	1.9813994682863	1.31961167540681	2.93114473491962	2.73309959797423	2.34565723270113	2.76624590133138	2.54955016230226	3.63363508000391	2.69258617707534	2.77563276748979	2.78460396582688	2.35503882218954	3.29570513664944	2.99822670308877	0.663238585386099	2.63337040040423	3.11641000930785	2.71557333778117	2.61739104460759	1.65511030671911	2.63240498276865	1.87278192761917	2.95243733907115
ASMTL	2.45017921993762	2.87282569407441	2.30070382550223	3.31570811834263	2.76401689211086	2.58802713384288	2.80327346170108	1.97222089857847	1.02270093098637	2.97572644845425	1.91111098440944	2.85780801308081	3.12274544104883	1.80860087085787	3.15347891531006	2.32581972609184	1.69748815257891	2.8164160227183	1.20277329771931	2.1861111844547	1.7018595402351	2.70852872983291	1.02914459913388	2.04193709319084	1.83056498375495	2.95901905792448	3.12584363146457	2.32155866870376	2.27644813355806	1.91897518133819	2.53672499537556	1.53678454848883	2.37831723200737	2.82718692898584	2.60969582094813	2.09227569327848	2.39131299112728	2.64295208569739	1.28869827978406	2.17107937573101	0.337196077610116	2.25965409515253	2.3276632559305	2.93266499356507	2.74366483398263	2.71848479036993	1.99148866357343	2.54268489291385	2.83561426768799
PGM2	3.2966826994346	2.70258256843647	4.12244588834557	2.96001598406154	2.45439572425581	4.21999707275405	4.2856673174458	4.80889237061432	2.34213669460611	4.61151321877068	3.91941190431388	3.95838063949255	2.94835695199138	5.04460821861301	4.79940477470992	2.7176754176311	3.90864471884092	3.77194452262432	4.20690528736011	3.10578738862062	5.17215750516988	3.23960194978561	4.19039274117858	3.96832393366499	2.95971917840533	1.62995349172061	4.88452103917293	2.71439528568275	4.03084749072336	4.88206669455519	3.95184361789422	3.28119287243865	3.56745687946471	4.94494757273439	3.819569683155	3.76183444001341	3.96534534635417	2.05244706913395	3.7060083939423	5.17701965025555	1.66461030849248	3.22476594170169	4.92479281451873	3.16366302649318	3.72786942269417	2.23765511933393	4.05137982017492	3.36087257139431	3.97472215951523
CXCL8	7.99046461437056	5.33432293929818	6.86372606939278	2.22126446415034	3.28776936764804	7.10226729321078	6.88717454978784	5.55469095447022	6.85811785273359	5.38600933986773	4.51879300312477	6.75797611524111	2.54251034074119	8.4166259328277	8.27754374942117	8.09074304680928	6.86161239288028	4.44325625645865	8.89702721894491	6.16376827307864	6.60323771458674	2.49345052308174	7.89565057254991	7.88775640760473	3.52791333135036	6.02667634384993	2.95626584024359	4.51721221486637	5.14458266956068	8.88964624525874	6.19686944644885	7.66280833089217	6.67727969437877	7.38422164455325	4.70290324068757	4.77819611110004	2.75521982528762	3.52998113989802	6.99326076668931	7.84868037791585	3.96411495549526	9.33105104432352	8.08352365653583	7.48327075174446	4.76582012898443	6.17488733006053	5.5983673615662	4.54444688422317	5.40146861500286
FASN	6.7247053332655	5.68853422417868	7.59833864718322	4.81758291374692	4.29543752941499	5.81540637292062	7.22624548469514	6.68189778749481	7.05427149088711	6.4077141879316	5.86893581542438	5.74961724871778	5.99645749381861	6.11407672432885	6.25427325991609	7.52279231695384	5.73831976594303	4.36536589940212	6.29899431737908	5.45673812363745	6.55022093518365	4.83481781927456	5.76722148856487	4.86759350465914	6.76695335130334	5.52843374186083	5.07217323208167	6.26423123034181	6.22669940745162	6.48268539604883	6.26169007171831	6.63352884229938	6.67679738991605	7.93233929739144	6.99657041672953	5.72943695031426	7.05880180624814	6.48430691478928	6.31181927568344	8.75206205876651	2.85499909695323	6.74061319972369	8.15731374360322	5.36653647497925	8.53542841268064	4.62281802759749	5.84047114484762	5.59652867910411	6.53144219224144
LIMS1	1.3102766906733	1.3275574749443	1.84868264205671	1.53297493208701	1.48178437590356	2.06789895261861	1.90451479928404	2.34814086632128	1.41023318156802	2.55175932275458	1.77711120126247	2.12396173958895	3.66776459625079	2.43616587180287	2.02014171353451	2.77052191991613	1.70643685876773	1.71659601500219	1.94855498769877	2.22614873117749	1.87878375912156	1.35424978082988	1.77075798331027	1.94154341752153	1.96109040190379	1.13958215578894	1.97144148133357	0.716229689837033	2.22980209050226	2.74043699464423	1.75292225055253	1.95014163307887	2.70832303996444	2.30548480578897	1.5025545045401	1.5562393680485	2.46375681164712	1.74875825429715	2.96606664644595	2.21166484503882	0.652378037299984	2.56123764992198	2.11739821381539	1.91411862319732	2.41199452809429	1.36279173855986	2.16091958753902	1.70074432163565	2.23534753456909
PFKFB3	2.15622882223589	2.07575843936779	4.76527610581791	2.31208295294611	2.2705273094972	3.48268526861633	4.09763974791822	4.52612304896129	1.28881634210345	3.19838621008216	3.49468529340891	3.41432160915609	3.32953802630077	2.67530595540188	2.56241530077633	3.97394314992886	3.25399486535822	2.69125452044495	4.49962269667875	1.79113476717929	2.53563689442342	1.72441485814261	2.73691418660561	4.10178021773247	3.2025943163613	1.21612863493102	1.92710078464422	1.53416356676932	3.37989851373601	3.30314450254549	2.10753212774439	2.91600037225762	2.74146255512329	2.95005964100612	2.57425572603379	2.41567435731873	2.12107884706101	3.033225675036	2.40172522297679	3.76087685807976	0.507051107418383	3.70763551610844	4.181660180638	2.52974167508101	3.02661119602289	1.35478139581242	2.40121521125812	1.87890424044003	3.42030197914195
CANT1	4.2669896146959	6.66548772878651	5.05036341575077	4.35126792138823	4.70146203339036	4.93855925002333	4.52526737099488	4.8168200263426	5.02593309132332	5.6417254896333	3.85928888421897	4.1956349646789	5.61096100530487	5.20108896802272	4.56419531036738	6.40980387891014	3.93665324163773	4.66095694071661	5.12480189534589	4.71734557065089	4.38150470225393	4.37071629642449	4.39292486914439	4.50865560248935	5.12374184592493	5.06822525420194	4.94886950170873	4.64342555576349	4.79471379169041	6.12751803227032	5.00037494857923	5.89823357879515	5.58421401139591	4.94777967165689	6.05276050113706	5.02983068869677	5.48053426979889	4.76411113259944	5.09998724762389	6.18312435929006	1.14869402445087	5.75143799131076	5.62171325436779	5.21371292583092	5.48631697391662	4.86821929083355	4.71793184480636	5.49311585622556	4.43214907823324
PGAM1	4.60182717485395	5.51651970789034	5.95139525803046	5.30657572201331	4.30046436631206	6.32000331233673	6.1574570826439	6.51564994812358	4.4886139467927	6.9910154284238	7.37246173254779	6.14949649724416	5.81555644308745	6.59223567050572	6.15236605467764	5.87465521476144	6.12332506603871	5.58492572644528	5.7031054899292	6.00610036317449	5.37443116637269	4.81564672711402	6.12276504902531	6.51285710432697	5.49198891280063	5.03057066484532	5.63600673196599	5.46676608831953	6.86838495640192	6.96925014269013	5.43205905722774	6.26614180913472	5.59029969630073	6.73891361440916	5.72227512417019	4.85805016347701	5.03694928645599	5.51201323893437	5.40704683046695	6.94185061827706	2.05479842454796	6.08156768445704	6.33539120123165	5.49532965112469	6.16869171578473	3.84861508938105	6.2598684352938	5.70045143475804	6.42507194965196
CD8B	0.196434161785239	0.388772733712447	2.00348093600336	3.67164984641935	1.91587314396518	0.228568043326555	1.23889104142007	0.0207013410519891	0.851670378248236	0.782952600200253	0.370155850387511	0.433084219154775	0.56168593731478	0.389828034853252	0.274820057745436	0.336551648607481	0.174880823365688	1.2536176567776	0.133371839091404	0.79567793156515	0.285800209154729	1.54191054996712	0.125885449251788	0.652826228844748	0.439184967870415	0.86533262254993	2.61230837490941	0.244774629046459	0.396965125816396	0.0511102903470131	0.946253020225576	0.419649641007577	1.58349515138171	4.08242057041376	1.28463686124769	1.68476627586062	0.304514379922761	1.82337509312461	0.669320735948446	1.27961138429916	0.0494320861808556	0.028322877615082	0.338166477142537	0.740573170805414	0.137081909548895	0.736164532604133	0.738027383136365	1.40882205195569	1.70620386302664
ISG20	2.34683162519887	4.99189337823682	4.03599815046057	6.57149893140698	5.14195034534952	4.16371517516812	4.59028406163173	2.56104019659854	3.21120652768834	4.15704909538114	2.79683616891173	2.84258423519086	1.87460433933029	3.45318368470582	4.949742547116	2.00760911786916	4.23061870896075	4.19429435125295	4.25939760465692	4.22137069706567	3.70892352595827	4.26358901130331	1.81233462760053	4.12964717735708	2.09357770396466	4.58160328302351	4.68312614897896	5.19581023177719	4.80477190846765	2.81244904634156	4.54161676719018	4.675780082065	4.61767920099723	3.29474922214432	4.75015758561894	3.90917637608581	2.53625733102534	3.71217847261291	3.02888787699176	3.1805324924881	1.70034214413379	2.66919129403535	3.76526187901625	2.38078264743905	1.8656248446161	3.38614858431002	3.98336060364891	5.23828656214494	4.81132269850617
CXCR6	1.82311753428475	1.897902496489	5.25591256465994	6.1741538628125	4.04797541323813	1.77612979710378	3.54946437772139	1.53877788337622	3.76564396488503	2.1353173994426	2.22426004927004	2.05652274733606	2.06096263184137	3.25375470193898	2.24937181788984	1.05636933676272	0.93374520040004	3.60532658334006	2.18203163599539	3.06694791012208	2.98376160625188	4.62926112275692	1.21540503114857	3.45980587458954	1.51537807610249	2.76686870099293	6.25169013548891	2.09606399047101	2.03555769293109	1.4264086117646	3.68509930774656	1.41137494539299	4.5306268444132	0.42724070883115	4.34461040160511	4.15395569510079	1.733640800913	4.63263727358453	2.72600124537475	2.93800961688941	0.900153401325054	1.21891231664881	2.35178581199852	3.80361700179542	1.18630668255258	3.8334964562444	2.27659431176293	4.4131305072032	5.11054772509286
DPAGT1	3.74598451132781	6.81272814457237	4.94116286604488	3.60688030106433	3.02587847032663	3.65961711595753	4.18198973025187	4.53129351715117	4.86403002999754	4.10119166618172	4.48930551500152	4.94623096143278	5.51202586285153	4.56534285788915	3.92222346084525	4.66795176464629	3.1154204148884	4.32487632812644	4.23012397759942	4.43184667759233	3.44062405918136	3.62871308327614	3.70092349883262	3.97216702674305	5.11044071179487	4.24781535609221	4.27321740711653	3.79708577150144	3.96880974696678	5.26179981225223	4.2138414384545	4.65845620663725	4.18870588811881	5.22515663555262	4.10981067341814	4.45394379073786	4.33247090496979	4.40140453755345	4.57509867168602	4.51055518146297	1.68297740439798	5.2636252268025	5.16868633795665	4.81420769941443	4.77419514640519	4.98690599820059	3.28755830815246	4.74210239951034	4.33812764984654
IL16	0.228125379119114	0.28013649134489	1.00760637757045	2.24779310555287	1.08100730841151	0.374813413291861	0.709670381150804	0.192028040112167	0.896177136096744	0.289057798646036	0.295518029533689	0.210267180462041	0.688413129181994	0.69119796864725	0.28426010500302	0.134819691063205	0.199323694753472	0.564797551537259	0.350782416219487	0.944091609243942	0.556719951838983	0.806985937371971	0.240418474196337	1.02603990573203	0.358874936185744	0.795132608003116	1.52465371950131	0.173064356033699	0.381495256516176	0.113772609794507	0.730614422367872	0.396658957502339	1.08972689277293	0.176789773453545	1.24195529201819	0.692141482989184	0.594429691603479	1.32896738131211	0.423029264827578	0.252598515943725	0.0932779697348852	0.281228172354209	0.493886131131574	0.603469426190544	0.200550037447626	0.501390239247706	0.33279770793551	0.818870468965996	1.06578044991581
DHCR7	5.65989091460797	4.36964174785335	5.12871527918161	2.36839141882061	3.47531977831208	3.00998062391758	4.30645257454118	3.98993887622012	4.10909464760382	4.46120223873854	3.64840369335991	4.81396421883249	3.47974174943597	3.66914198300701	3.23400323387517	5.7328710790289	3.85931026492838	3.08128026624967	3.88671843099665	3.92196759289158	5.12312231980577	2.51052080708614	4.24548579970385	3.05023058476455	5.12233977017603	3.23850731367245	3.69788781740496	5.16454010000515	3.81835440387945	5.86958011625886	3.90233950073517	4.61506734204315	2.24236973034174	6.46475096287468	0.673384865866012	3.52999571817691	4.0093157949733	2.95298192445559	2.00550740722722	4.38608674183365	1.45696789003765	2.99989923700915	5.20701210011936	3.95103048832718	5.88683431308657	3.14186960979638	4.35662549023069	3.71249670558775	3.67675772388001
CYSLTR1	0.0686899200842121	0.0578173711692833	0.218012101505972	0.734622296647361	0.397561817207672	0.259347779642869	0.416298848761429	0.124071510626325	0.486145700645556	0.422230687316543	0.124246998976186	0.192856141516464	0.269377338521011	0.432627465967173	0.106733601236327	0.0778028509650752	0.143455415956727	0.240647813307682	0.0751860713859951	0.43947169161593	0.279130726177128	0.310503526112707	0.177980184617975	0.272041363881324	0.211663082389073	0.191008073410284	0.513041711253297	0.0805889646499108	0.163025615818479	0.0348433524504841	0.18532486018326	0.0618589999292111	0.444194576991624	0.106686739591179	0.257233640237374	0.420119857053465	0.349258016619242	0.699548494858216	0.246147141125837	0.0747785042642814	0.0452868478635277	0.212613500235142	0.0954399762637444	0.176426483873465	0.143811176234661	0.200653911824923	0.328998309336813	0.338737003510509	0.774044078176449
TNFRSF10D	1.08629826797439	1.17353599334129	2.38732844939667	0.499183085758255	0.428621329982143	1.08727193147285	1.08473127197347	3.42769091774801	2.38900138082303	1.04941413965379	1.6881795204812	1.6464126945514	1.93740125579183	1.71400495798659	0.98308206983025	3.23555193038475	0.772298400935762	1.04319426017056	3.77667114796213	1.80128102389599	1.45550638776371	0.651352140976212	2.37633227666178	1.94015617531644	1.08973540301397	0.649466980557075	0.874539691151668	1.57240144968938	0.952008905481989	3.2944779021497	2.23967013779216	2.21749526364323	1.89189687061024	4.50732872203015	1.5274781160969	0.757099968317284	0.791336054667169	2.42066211152165	2.90371162799199	2.40756323502328	0.296746926317864	3.11315704453067	3.12299630072861	1.95582844782525	1.91425526974638	1.25104528236731	0.688368099641536	1.93284085738199	1.83514790049632
TNFRSF10C	0.349212918032391	0.0460469146752677	0.294352306805943	0.516980634327263	1.38986956933713	0.0591337116349483	0.234297277111614	0.103829836486839	0.834461584425026	0.234108305667335	0.307761278078944	0.118485040948499	0.783061314844171	0.512688393509502	0.167515487316649	2.00005685044956	0.0692191900939956	0.287321321492214	0.600857280704875	1.57792510378817	0.349316614382083	0.157607756828908	0.0814520773333205	0.210082962497766	0.253885971464837	0.51372798282681	0.499882123401266	0.246087472250745	0.19859328842575	0.277815922750295	0.17934651736349	0.0725167944050983	0.310969598541827	1.12038849703898	1.02232848484762	0.183979775319853	1.5100114978152	0.150892690895616	0.555017026928965	1.07471231639879	0.101119072323847	0.285334085882978	1.21731070175254	0.168570188123509	0.175769726409413	1.01525466287969	0.0862473663187676	0.624624475678296	0.353968487116044
XCR1	0	0.210771522625629	0.315577684436414	3.58637361430119	0.86002600790928	0.627857764675629	1.09454450327595	0.0150257308241978	0.939052646173151	0.257934400395466	0.0737168988100448	0.276621881115918	0.808201943045253	0.933120688466034	0.145883402468513	0.0871757485311434	0.0167378477971271	0.587172585850194	0.0541816504511094	1.0535307020929	0.44959946475983	1.48245566983703	0.104987122478625	0.446655718836494	0.184093567381901	0.359418109403252	1.44538010906932	0.229241831846572	2.8388521612541	1.31145190752601	0.802072468945154	0.0745565370324025	1.37348951000432	0.53344876833022	0.135789089574757	2.40388444283326	0.63597903371488	2.12251851384375	0.359903301948871	0.259425008013077	0.0135967370306524	0.281466220043001	0.138105535404029	0.434609433925643	0.180537896698848	0.143838051222345	0.155865500941003	0.6195641478537	2.93092730602459
NDUFA11	4.58492288179953	6.28202602528316	4.78046841980894	6.18433611862598	6.27717266730401	5.10402679331386	4.54347915167512	4.78352007962592	3.99667555061382	5.87680602863298	5.00975798369908	4.51482703841562	5.18769142067885	5.03453570535257	5.94188623073011	4.72915193265879	5.06740402346552	5.33317438300533	4.74176886874183	4.82874821606992	4.48604689546805	5.6767090650081	4.68896996088626	4.93083911739407	5.69938561847475	5.84154156309624	5.7794602132278	7.31464397123642	5.5219455130756	4.31348919889346	5.19771191994479	3.96504147968328	4.56392704341398	5.37040861662417	4.97184545713324	4.17697240650415	4.85437702794885	3.68139297802805	4.61380621397815	3.87616027521653	2.52262959072821	5.23785400647027	5.15941818414593	4.9984212104324	5.701543287863	4.87945006483534	4.0562415334729	5.17263780925715	4.99678786724472
ACOT4	1.86317202265379	5.52426055043198	2.50830549496595	4.23713286198799	3.57108435071544	3.57489092270398	3.83494284246546	4.03277293759119	4.85729225478437	4.28323330241651	0.793397475150529	1.15678588022716	2.68300849564425	2.65481279031982	4.49708273695778	4.80456716018248	3.13440260286497	2.32982190977204	2.82952958808402	3.73195155054611	1.67757576066032	1.96505954027295	2.22454755122011	1.86349881655631	1.70938535421282	4.1171351588507	2.87390472517634	3.28313163969371	3.86242056693969	2.89539690355503	3.81301134948393	2.9642210737661	2.76021305856325	2.09427872795355	4.02371607294001	3.52497285541496	2.74712589539655	2.07971324305859	3.6047070104876	3.49169253849035	0.318682852827336	3.82208099077644	1.78262835671901	3.26400043282634	2.83836590420158	3.38489334324637	2.62349849748083	2.97890081228607	3.39583650682824
JUN	8.84978386411121	8.49807481821521	8.38011735699747	7.76184985547803	8.76937819950313	9.60469575962278	10.7130516762441	7.76358739016259	8.93667355818692	8.95206268816225	7.41385357985487	10.9644387398241	9.43333559678053	9.13745432223057	9.48706715915399	9.84579817315656	11.4640897339854	9.32488435655675	9.10741044859965	8.17315942389495	9.53087571970215	7.39220747031846	7.84966129134813	9.81736586888216	10.4166081412356	7.75812293003593	8.94250893704886	7.04393336149288	10.0106830522596	10.4058258786021	8.68912792672739	10.3995875799507	8.16863384896944	7.5104388192048	8.49952142073819	8.51227972086753	9.306004518661	7.83592946718924	9.10552931719112	8.5405175208193	9.10662485630635	8.68448976350567	9.85998962691233	8.69587531890973	9.48105620087733	7.31129727298026	10.8481375243614	8.01022544182689	9.94666639399978
CD28	0.0874322955103146	0.117768400703553	0.71926027368022	1.91227978132008	1.29366052374411	0.587442629053835	0.985367595233988	0.204406838765471	0.512194974842866	0.285950241873762	0.13129085200193	0.413297254568669	0.308936267931738	0.747336789757073	0.160967486855774	0.16798765037493	0.117467186644686	0.582957942735393	0.405518009023858	0.506780591770405	0.724164800348661	0.255096917022639	0.353301325621561	0.737223673639569	0.825946671054303	0.716047248856183	1.56781637822176	0.149348729194643	0.563937300736046	0.208358912570056	0.445523371243295	0.0977448464543132	0.834064880461481	0.198905545089206	0.433564721966058	0.674036093606426	0.410257640335193	1.2615766767654	0.163020629873768	0.708998566078893	0.129434390590479	0.203962567054847	0.56456848119513	0.540411927389218	0.240860214475779	0.213319702291664	0.347398385816859	0.710165647871761	1.47561054365473
PTPN11	1.94827218598894	2.74954627049694	3.38870908248511	2.33215348117148	1.89596024242588	3.22024244570275	3.11044387930995	3.67579014976018	2.98141381403434	3.80060792186335	3.08443027947028	3.36179945187937	3.7424547687609	3.15372114215701	3.04566962265602	3.48142548406058	2.08503150300033	2.66355038904018	2.96629039164089	2.08196239004171	3.04170705241541	1.85307702742905	2.91832119318745	2.42963349746948	2.84836390704821	1.21358993203761	2.33043229802234	1.06833424527887	3.32594562942582	3.6800484235073	2.88307122491057	2.56235418406724	3.80619934512501	3.81237287322708	2.96165307513484	3.00827708548781	3.48640627922276	3.66595226350487	3.68160733062984	4.33928266038981	1.07312952174811	3.18744766145468	3.43125387178199	2.93992363790355	3.42533141688891	3.09522446340513	2.78534650019496	2.37069314299092	3.96367677484002
ALOX12B	0.853619176636714	0	2.12659519154604	1.13100371943989	0.591264850547012	2.29855014073568	0.916719350610804	0.845497661922097	0.0291217541776699	0.947398837534245	2.29466365415722	0.220804916516749	0.111887611720844	0.543295204599474	0.0384832976202209	0.78552500874117	0.252081926461931	0.6050985621488	0.0888494706210123	0.21546914941918	2.8380723416123	0.112991906847153	2.25870195250512	1.37696266709524	0.0742445786766815	0.50514681952563	1.62003961719425	1.75647393060161	0.574973119168191	1.59316619858012	4.2114538513533	2.50546447587143	0.138289346708371	0.252112852218806	0.396080784763753	1.44892548175509	0.848386468691109	0.215852655610592	0.0476676243294808	0.247138772208279	0.19087243502236	3.38405241100836	3.61473214097288	0.19799379166248	0.306927909323024	0.243621849884906	2.848820651275	2.53968754043453	0.166214156179498
FUT7	1.06550707126632	0.98026373339922	3.66480820055303	4.5730993208915	4.03007149552852	2.01322802845113	1.6614434186935	0.260428660224299	2.68989811606923	1.35721696193059	2.85618654051174	1.10983706174264	0.716017802973036	1.75285831170465	1.10365384850998	0.108983892325503	0.73250711710356	1.73697576870936	1.42619988320159	2.37071247808329	1.96636117899663	4.15250411458294	0.401561430901966	2.76551824556028	1.02058300525585	3.03861281704035	4.06987252205084	3.61842471509534	1.40326710553629	0.810582009304573	2.86788931036944	0.553555345883089	3.29551709522075	0.293297861171995	1.83361954518505	1.51609078169919	1.2473075664388	2.7031084273946	1.27962337470939	1.08187269927005	0.875789307053232	1.93449404518444	1.45185547182005	1.63696125110844	0.647798255308164	1.45594822069116	1.13600120857638	2.74931364185521	3.57275184761997
EXT1	1.42031117352932	0.958452225469322	1.58869741794658	1.37727945801489	0.983772321457583	1.6407096501085	1.84518784431629	2.57015728443122	1.23115296639516	1.94109267339089	1.88337433255626	2.12497301513488	1.52428379515277	2.25980585910319	2.63351263990805	0.978024098367288	1.93987259759885	2.46672930277431	1.65011388775716	1.70627133895295	1.73646790046222	1.51859925203365	0.743269304533495	1.5312447551055	1.48248538667194	1.61717173843472	2.26464757924054	1.69866978154086	2.0671466700883	2.76659405930147	1.58147696084898	2.12085078415087	1.87287901420925	1.01425888144211	1.6632710655758	1.85140706607831	1.1946578349743	1.54862132925722	2.1593568134369	1.81688873838287	0.219420446759697	1.82774548848352	2.77355016174971	1.64037852729983	1.84435260789459	1.00467867906247	1.47269469379293	1.66091125066869	2.17023206159251
LCK	0.871383847441337	1.13911577157592	3.34476820847247	4.28724197095027	3.18359456073306	1.39948778271427	2.31607937251497	1.30725074156655	2.62924531272241	1.26810381537613	1.41419006697827	1.19783976664452	1.35187382839244	1.86266011100502	1.39142661864639	0.342110296774595	0.486538124356617	2.19048507386598	0.932225828902255	1.79545291150082	1.49507474467908	2.87382898419993	0.610694494391106	2.43198517608303	1.08155492591619	2.19801779920188	4.21019676190341	0.911372589020947	1.41918213906509	2.88444255441163	2.31094263487951	1.16154723284176	3.34363841009524	2.63411851251324	3.37697343655177	2.32462249371241	1.2517565491024	2.99138813302119	1.96999802790295	1.26638848927912	0.179766420102003	0.817601820933185	1.42113346907307	1.85380893487676	0.800305863953079	1.79709139995325	1.53719446526821	2.78698072253536	3.44950005611253
UPP1	5.81894834577928	2.02044773602122	3.53780463490371	3.58963577704369	4.09437477179212	2.53892938927273	4.50945952066808	4.07235852319435	2.98685858927661	4.22057054684704	3.00141809108524	2.96344758225826	2.19794582748767	3.97832570766377	5.3495481544496	4.98611620829415	4.75474517296889	4.38768075982224	5.49228385321044	3.52669573477456	4.00673995871268	3.60800687717631	4.8030317801901	4.6227672519389	2.20001839629413	3.58689147830491	4.6216826866566	4.85503552860237	4.11109455359043	6.21078315383214	4.1326242309422	3.3858484176292	5.83708722689682	1.96706471574757	2.7260703012068	3.09617394787976	3.20671030548574	2.58960839588969	4.02587029622127	3.30878985210163	2.48205694130182	4.37847029681108	5.15086797048953	5.59687384839817	5.05742410406625	2.11720640374625	4.84403625448454	5.89858844942807	4.02442721764492
FAM3B	0.351086025603617	2.64659529706232	0.130889253670005	1.77020555620602	3.5921933285794	0.9533089775042	2.76031589334065	0.0449219393572777	0.0571525445505305	0.397910887034086	0.00380298243643734	0.265661448722365	0.0761795966682531	0.399368670344938	1.76949163785135	1.85170666399774	1.04093680424164	1.22283597696827	0.110553910426801	0.125926849226793	1.26439650141124	0.0791299473241761	0.0136428774521404	1.17284853663846	0.178960677489816	1.77662316566099	1.14902770521398	0.722747970326824	2.94694471848472	0.0286934465525447	0.487020928546237	0.0304954372095746	0.0304925170465821	2.60233177199127	1.05367147772936	0.618228049386582	0.278201063197404	0.0779029843705767	0.296606677507164	2.99928219211901	0.129717797135394	0.445252270585442	0.248373928699555	0.0326730054669095	0.300482820965079	0.728884750710925	2.4703525384598	0.200800233108853	0.304607444827354
UQCR10	7.7530707905036	8.34729059537852	6.85791924167374	8.23866825842989	7.63371575140594	7.35790684373256	7.18738147517795	7.07797502843944	6.75782587921753	8.2969818838002	7.60495613303584	7.98373727294728	7.09867660124204	7.72342205235932	7.95114500332844	6.49723249968645	7.8295802402198	8.13930062749038	7.17859166802539	7.51126260901524	7.3662831292129	8.11771052956412	7.16584187295474	7.44488937465921	8.46374428064363	7.79019647484366	8.21143910036702	8.55671834941401	7.49236621313031	7.37560110677053	7.56309009799387	7.33518276096486	7.00461882118328	7.71917524812454	7.98190433632259	7.23044507491405	7.72398905743548	5.93407148492716	7.27687816231754	6.36739494219158	4.87040714446777	7.30392923059247	7.51301680135167	6.19075598185828	7.58081556982459	7.00621047875829	7.16957613652628	7.53557629737562	6.93719572702552
NDUFA6	6.12342466602524	7.19986599177864	6.37464658447946	7.59866048510712	6.73041476126646	6.81206774243038	6.68472926913113	6.40383333604166	5.62627842385124	7.63750666616415	6.51638541058256	6.87342042204132	6.41781328506351	6.15926744030467	7.38630463810617	5.92293257417185	7.1931966345249	7.26267241510807	6.39175403499202	5.83385390442323	6.48342418895351	7.07414488989329	6.4850704701119	6.13450595818253	6.70570315054961	6.17342876762541	7.69464877728544	7.11082209786356	7.01540259413017	6.65560977807852	7.1088813519388	6.41932980078786	6.2436427654551	7.13165928386394	6.85019446767413	6.01456125421795	6.73060974735164	4.94542249686323	6.53626296286193	5.35480706853262	3.48205990430837	6.19215890257099	7.34071678461008	5.21663580285889	6.31366835563981	5.97409406191354	6.5010882172161	6.58980271902012	6.41733998867291
IL3RA	0.334946495003562	1.56695765565626	1.20171321969568	2.13353505512332	1.54895195074784	0.872771394872731	0.868031982698414	0.23309965662675	1.34882235315895	0.918829634525609	0.561328764591733	0.61448499034433	0.797765304105564	1.05887537364613	0.578510952048899	0.486350663671684	0.573992245138531	1.05380451844058	0.832263813842973	1.18532030976355	0.722802980851134	0.786815072167183	1.10446135501716	0.629424956972981	1.08384258797299	1.74419545622798	0.878573212201795	0.962117317046735	0.663567089251489	0.427325531934143	0.928233759920948	0.313419435386074	1.13532530932171	1.30708086579397	0.63321736974858	0.896947609227949	0.697976184228581	1.1853745494818	1.3353324899501	0.744998307268907	0.132496612706111	1.17818029028741	0.914347965485568	0.943835049845371	0.79941195383573	0.760669754930263	0.87311371487221	1.54026910286893	1.34563073006596
SHC4	0.00859151659291347	0	0.0134679538475964	0.0165995471455586	0.0169921441049719	0.0877978460582057	0.0247135540340053	0.0298171563770573	0.0447714915085503	0.0238758454085766	0.0129964296522676	0.00932678830020363	0.0733826268097654	0.0444284074466876	0.608601745573626	0.15043890378953	0.00644333246821334	0.0161244287434603	0.0916245728308878	0.168353137644058	0.0142627011185398	0.0112234093409075	0.0492761426652595	0.016638179551326	0.0136296800181295	0.0168617006035501	0.0110836746656463	0.0391736079080519	0.135697743190299	0.886184716991764	0.0108122751289404	0.0594171576683174	0.0780661501208988	0.120283871653209	0.0270529485522707	0.0103770982561504	0.0350193049441695	0.0545569405499908	0.175318453841046	0.0358896439182374	0.00766512754008333	0.255702587509648	0.0189357795780732	0.0328107317029426	0.113453117966625	0.0115571862524218	0.00560124791432063	0.0648731882955139	0.141064455848625
NDUFA13	4.48209797169934	4.89309257019958	3.95989915726968	5.46869891749777	5.80707811203484	4.20996526703432	4.11497867293995	4.15862532500656	3.60195057620531	4.897476781927	4.54144619741071	4.56623452793488	4.12469859093103	4.26081023349541	4.97803376610051	3.54770192301631	4.54889445190808	4.81254023874034	3.78465910400978	3.72104517433742	4.15713397501852	5.65217711937184	3.91804158942626	4.15463605237167	4.65287962130225	5.21210016792596	4.79951194138698	6.25151289592822	4.04817359727893	3.86905875481698	4.72159890395164	3.53600823947086	4.86561724279727	4.65300193898499	4.12196314114812	3.31938145087233	4.12031501712914	2.90839889114781	4.51026916665467	3.094904446472	2.88924649365166	4.1728656207802	4.57701539200113	3.86919927995479	4.29376569260759	4.28208344397578	4.31054510040137	4.3406341286483	4.37825908206494
PDE2A	0.200300649027589	0.0744145712000418	0.118441600727138	0.326304450792906	0.111469739070874	0.151746148236407	0.128248637048954	0.133407888855978	0.25768721936343	0.206547555611731	0.116608526706745	0.100951462368246	0.426554024363342	0.344489049811851	0.0561920113085294	0.0946576570586477	0.121225626558435	0.13932986089377	0.951038502936144	1.14573121890307	0.128143841884212	0.102219403727479	0.333296717918249	0.0774387182682438	0.201030081375537	0.0914614794443522	0.108589266384308	0.0487567970683143	0.0863936438029633	0.542082736249766	0.268565786994677	1.38988571339017	0.707664293273312	0.792612612332687	0.127859699026467	0.38400374763242	0.397889177350441	0.131285850619459	0.38787520926957	0.796056842693478	0.0587717876205056	0.480863088362419	0.157841592337961	1.69900939435687	0.20462100793523	0.12807101105295	0.107398800649432	0.518867382312712	0.165393457693507
CXCR3	2.20813649029202	2.48451363585202	5.60842516245023	7.30772662954829	5.01453949826281	2.0056077062444	4.19257825322109	1.11425238533417	5.19195120908772	2.62149748658012	2.5642858092192	2.17864786451017	3.7036274870782	3.61378829813851	2.28796235253821	0.891870194317556	1.23045686226099	3.27313461100816	1.53226723757763	3.81388496409372	3.51769655919804	4.96847634468806	1.98367515142789	4.25311284437123	2.52147003684765	4.62385275767898	6.71311274777371	2.14732338385181	2.35882020212759	0.818293102682019	4.5787706272752	2.93157164324413	5.36491125589977	0.635118141161776	5.52005408737218	3.9000513816689	3.35591802792071	5.69910290225556	3.35202276801069	3.19936397506788	0.821615091399453	1.04633063319564	3.57778900269786	3.44422904371886	1.79573924274606	3.50696275447393	2.8407568160071	5.31513281601746	4.92050872712953
POFUT2	2.84035397445354	3.84441867629771	3.03840567311611	2.84168457236219	2.90591516138175	2.61354737140198	2.65523536649433	2.19130440706407	2.38436031661873	3.3872943604917	2.68800865314704	2.78600298981649	4.15972461561633	3.07339657156039	2.07902277924563	3.96895352333702	2.51260890416823	2.79546059543796	3.64048575264614	2.40686751086347	2.48591994700144	2.06176983858079	2.20523956286254	2.85534868754618	3.55386346635325	2.56503616151403	3.02173728414699	2.17729198363695	2.90943246133705	4.2464146580925	2.90902251678111	3.023321963267	3.6575636393783	3.38618311040987	3.4746721570357	2.50671186017643	2.38052281725946	4.12445440468213	3.06632372289417	3.24465000911674	1.31554736136736	3.4801816995337	3.53378180964845	2.91581252204526	2.85526661717769	3.26360315870097	2.05168035123217	3.26929152112407	3.0151661495198
SEMA4D	1.17873153381024	1.81004220748835	2.59523266528705	3.17872681110359	1.78429662249383	2.28258632703613	1.94792371377413	0.640473413182665	2.20513068461576	2.14915144131572	1.40083306353889	1.15412130485731	2.66020788825813	1.36991074395048	1.91090452874465	2.34434159116556	0.892916837225244	1.43570179044511	1.83003888636115	1.49802106439972	1.42512609148263	1.78112052052911	0.445240980902833	2.33917593688089	2.01731354841943	1.40665899862571	2.28653316999209	1.41495573515014	2.13462635295582	0.524183468867097	1.84972463288461	1.56246340111936	2.50501286578272	2.8340526500504	2.60597961088416	1.98049903336278	1.84882144001368	2.5611476530347	1.99636834756753	2.25449352633312	0.499842055793101	0.808116416508767	1.88891210079808	1.7643636955068	0.324548461826067	1.60067173859354	1.56401756115122	2.17356267866646	2.09421481593883
PDCD1	0.983492060517536	0.989002558897814	2.92884265935706	4.83867288320502	3.1008188574672	0.705203911708717	2.59094991710902	0.663792754958046	3.14762028166587	0.848492344378961	0.5979101704029	2.07884108430044	0.589518633923158	2.12133724537468	1.26771538427617	0.989932593031908	0.458480826975541	1.57315863574678	1.11521135392856	1.93472293187593	1.91716818984288	2.9604888581837	0.588940117580829	2.35615553329257	1.26922220188907	2.53621157781554	4.15759659757264	1.18776762185898	1.47445036390926	0.67097091008602	2.38952985543233	1.46635727847897	3.8365235717502	0.319490467357129	2.08309090554892	2.70049343080626	0.841070594164742	4.35558704639391	2.76819262979923	1.85277461626518	0.763037732384836	0.494934117332268	1.99963376166127	2.57225968546703	0.775895024486548	1.82011406524625	1.19812535904538	3.95582080017683	3.40594536549566
IDO2	0.00420006939114747	0.0916663822873015	0.159293837124365	0.236258383073065	0.12129394274527	0.0295408428592016	0.0436907543296529	0.00986429784890325	0.0215189373960225	0.00205499730482903	0.014792963026574	0.0218144897850064	0.015987475871165	0.135718290633237	0.0340858235144187	0.00392061404309331	0.00220481434388487	0.0176992362244436	0.0590761317338041	0.0080059213316124	0.0509455730815945	0.0750117131555416	0.0106652628789489	0.0283098581110559	0.0232078094576209	0.00445093787292301	0.416880525473509	0.0108140315175593	0.024670137752211	0.00269178858500398	0.0545782043233685	0	0.0363071103436157	0.0112353119249231	0.0139286540032396	0.0772740731094977	0.0195084258333359	0.173046898732618	0.026542005138732	0.0337480502626808	0.00238531126170362	0.0188852815585798	0.0401406016372129	0.0194192666279599	0.00942150696313251	0.0300806443703372	0.0494780058315992	0.0411710805977058	0.246997469679659
NCR1	0.294814408685698	0.369061479674016	0.852575615776066	1.70740863923673	0.684841046992583	0.0651373417209638	0.539084109440112	0.0634057940662566	1.73422917547699	0.218294834611534	0.153792235002836	0.125258142107327	0.946641815498471	0.182152632705637	0.267668872588345	0	0.0875968064921993	0.265543556257294	0.167584664672727	0.25989585636373	0.390202151548178	0.690961247994388	0.0712354472203801	0.342165982906436	0.0190252733978075	0.310677931360984	0.83656695679435	0.0651479315082438	0.0462544049107766	0.10626475489632	0.265004616032649	0.503128243725275	1.04409545980971	0.132244448618904	1.42984127883113	0.338034465133762	0.245785777085781	0.555259934144869	1.54856250777267	0.317979957176034	0.0194108662480617	0.0437884165887965	0.127478409758039	0.584179671455872	0.0255640816051139	0.490497970676951	0.0949145229518069	0.456682992308319	0.856257789556215
TLR7	0.292956049285937	0.298974710970336	1.0430720691564	2.10207038699664	1.12184830778562	0.367890734595264	0.662495000175682	0.0411020054859296	0.476358161736303	0.373184654397593	0.393459667998962	0.608879015074777	0.522845154657186	1.73549462801099	0.581624026791445	0.181077164358347	0.161060925227495	0.987045934334404	0.317871866245665	0.879649188830756	1.69108347777894	1.32455449889405	0.779263227858108	0.527779823441139	1.01358631986188	1.60363879269091	2.28246954842336	0.220409494928639	0.523817969539502	0.126677366170192	0.90471291976437	0.227497228626286	1.52130635102235	0.150264085795088	0.459001776386457	1.04888660811439	1.16765932244768	1.88999509475528	0.809950592851493	0.561516755379265	0.399953222183291	0.51548852979432	0.367938789628809	0.633933090413457	0.368837488750927	0.333947159300479	0.828352808217609	2.06570180698045	1.50592589605619
VKORC1L1	2.23502942740738	2.97996377735653	2.50615657466208	1.75310955245729	1.43674501639642	2.91057770717716	2.2544497375793	2.42571459877071	1.86082234256056	2.78777442998611	2.47070908892049	2.34835622152735	2.82531901858355	2.31571082320531	2.82687723584533	2.8775279403673	1.54901415954318	2.12424104387535	1.85747880500113	2.34276775038338	1.92910047911304	2.33874656108377	3.03379996785249	1.76431858535548	2.46454454457468	1.66502643909768	2.05619422394919	1.66008616423164	2.69212337396495	2.53109372828469	2.35571151445582	2.12706635273614	2.7730981964414	3.03780225123881	1.4753149345516	2.02377095932758	3.51265212749801	2.21381744000166	1.9457652506435	2.78249201009609	0.509324356288554	2.34568937101173	2.35139415028344	2.50152768090111	2.77712825381185	2.25558786051458	2.11225044995602	2.25932771420536	2.28442959274264
GMFB	3.52780207324363	4.60754826523507	4.68991654931423	4.20892123608664	3.77423243989289	5.26354929138652	4.50497338919734	4.83346734132323	4.29172810116067	5.50795686972342	4.20062236519964	4.01495321856579	5.45492261250748	4.68154312310624	4.64916904182653	5.82282793521617	4.1412430932937	4.34308724408119	5.01514385859867	4.45892119861312	3.10581448276141	3.4290951468963	4.09989265289813	4.20582367039864	5.65989301584146	3.54528930765609	3.7696271979292	2.95692147051887	4.94590798622267	5.32457137943291	4.15955290521655	4.11638179462122	4.74944615345837	5.67757190969546	4.95922620348336	3.99066141336335	4.66272933266591	4.98190904002259	4.73810317058616	5.19913900821419	2.30891427741015	6.10894093357054	4.99100419902802	4.61125487954616	4.67709131155251	3.99822828883601	4.35788562663957	4.49215807993368	4.62414176633602
IGF2R	1.96103976567993	2.05466456566179	3.09472848918953	2.50222910449134	1.94614828332205	3.76655244791225	2.73089832224389	2.64289615191695	1.70805640879094	3.99580525110202	3.24863885807698	2.62902252498719	3.89087504265474	2.9978645794086	2.55280923457591	3.72013851544842	1.92669845804791	1.95140717385889	3.64493340537772	2.63387484268498	2.3113554752217	1.91640973161409	2.58350210578015	2.25722159929488	3.40426738311933	1.44595038366561	2.45444297034564	2.07324188221541	3.50202420091434	3.83314144051621	2.35491296694286	2.4712599784793	3.51664491181858	4.60222558626342	3.35390010145134	2.73066399086993	4.27248361463922	4.05540859102715	2.71984528803581	3.5946279632225	0.598569283686004	4.21614646847368	2.43613032345433	2.6033945644831	3.07454563481417	1.98000975499386	2.61157675106684	3.23398733264001	3.39152438765183
IL27	0.0532215234080933	0.0680752732545697	0.528635228525305	0.479051796930883	0.549726279173883	0	0.120603422500822	0.0377753599106653	0.154440559523934	0.0262660604707026	0.0927786400306036	0.269396830756535	0.0171654340160618	0.229181829629789	0.2067420312689	0	0.0281638305784483	0.0377579356161721	0.0903804753447936	0.0508331527907101	0.182854107963105	0.133216886264536	0.0999409392101048	0.0630880692801385	0.143407532484873	0.29749310705235	0.75824909618446	0.0515349068861664	0.106953611820194	0	0.238122650960667	0.162807931624432	0.143420517560755	0.0358952612687167	0.129327593863647	0.142656782895893	0.041588158457757	0.577999045205375	0.428352999819876	0.169669477673495	0.0528681609306043	0.0849561648740326	0.241024237421651	0.199712503767973	0.0400506502862385	0.0827529408338415	0.0456144705662122	0.879351455413606	0.283911534632324
C5AR1	1.29988489224036	3.13070975240189	1.88710633980679	3.04312498590314	2.47586062912722	0.974327580679376	2.15162505038725	1.42272692366736	1.03666657386751	0.788743160296384	1.04019686325618	2.06639195229451	1.1918707409019	1.97322915703076	1.35238814005847	1.0150011778725	1.61028161755996	2.42541737543429	2.15305841154586	1.46766802895322	2.54442686591975	1.71992668450901	2.08879758927683	0.536162887737346	2.29358163093669	2.21635459411211	1.12227200009679	0.493684451772364	1.51543104548656	0.893681238718537	1.37489512505272	1.66727839230467	1.36335317541129	0.822263003198331	0.821730530665564	2.21378523956269	1.18704441793512	2.61792643097173	3.20707915451869	1.29904820253581	0.373636448364245	1.14128918627594	1.38034879566832	2.01681761868511	1.54465515861045	2.63810019324082	1.63569498056624	2.67058199737979	1.74346306323014
CSF2RA	0.725667157271474	1.20239505501823	1.38744522687904	2.16633091753231	1.49686708564974	0.879390976604629	1.58281047886013	0.226525461305531	0.512054106770582	0.301799171981113	0.63288023064135	0.770200762129534	0.971314923124178	1.93851833957398	0.784856983246972	0.194718284453136	0.314570265067342	1.40935557036105	0.427884149460319	1.84548723252813	1.60043214642102	1.97178162001629	0.567120374043457	0.563083130973528	0.734110666928929	3.07015695013366	1.42255900932055	0.584388921437385	0.703826080031619	0.537808354336668	1.16117510677203	0.290769954788048	1.09087135036619	0.230176283798947	0.923522449442312	1.80122538113846	1.30993201276523	1.7029520355562	0.78767063162883	2.98217781549173	0.228563321928246	0.654256940528805	1.10215958665748	0.613874540924068	0.430722268553554	1.63592277569676	1.56107242592483	1.10491624905009	2.0252901833496
PAPSS2	1.84022281669115	0.4602974430836	0.438148206088625	0.897316184764729	1.17829434682014	0.965860593804675	1.36169825660041	1.66821051899825	1.53988102447659	3.3208865945185	0.428709312063655	0.900414800899031	2.26040261894846	0.921970190037379	0.234656806883786	3.22637498796033	0.652762126737599	0.576723133872034	0.971396889631202	1.49044161716905	0.601400447367772	0.385764243213641	1.02457470328655	0.669493956408467	0.669132999319514	1.97876613162625	1.27429787809578	0.428392927045592	0.520801406982078	0.923192679445009	0.608754651082001	0.604582266335809	2.83818985445712	1.02318733764042	0.395289615558303	1.0060156847319	0.575047613302546	1.47428895786223	1.02174527016275	1.58755338045586	0.0792276296467852	2.09933005221912	0.789205709598771	2.49395423086283	1.63715441054467	1.56109644703492	1.17933452833498	1.24988582527803	1.37492924702567
PNP	6.07406421049022	6.60485693782923	6.56404101637499	5.48906227262893	4.23642991521108	5.90337060102789	6.48031236648989	5.13528906591764	5.91575232892555	6.82710033178587	5.61192059252758	5.89946508923449	5.83319066258079	6.20180716630943	6.78180753821263	5.29550506373849	6.46642438771181	5.87745545057031	6.16588173425059	6.23595719528919	6.50818484121425	5.68180735790812	6.58168450250017	5.73981888503151	5.6852432174862	5.29212012612742	6.31001540463663	6.08482582770652	6.44064896419049	6.44861320225084	6.44169752771677	7.35134249811915	6.85574397905201	7.61820060759969	5.93851079367595	4.78758937654655	7.27116865884005	5.08424922226923	5.81713783026605	5.70502003328833	3.65908726990267	6.68177123863839	6.41793690926281	5.98595882501205	6.73696121679683	5.36032353997938	6.28350374622651	6.89044540305617	5.76817851728838
CD247	0.916560647332515	0.875452610125705	1.59220788255494	2.66975449541254	1.64729673678287	0.383162185276445	1.19800862875955	0.191042206133645	2.47264802263795	0.346692278439961	0.378734779954361	0.374216036554531	1.05472199018516	0.630650456770751	0.463357042182468	0.0918985654221357	0.369003611815751	1.05563065418027	0.385358144769559	1.04296389117694	0.605606648501257	1.49180375462071	0.184982254382821	1.00816185846549	0.258185424698115	1.05560044597857	2.18592876031144	0.281041575882203	0.47095114138192	0.126988599937753	1.01042457238159	0.481640103773149	1.26945971131519	0.0840082594539253	2.39744920802988	1.17476707988239	0.429723380162662	1.08506736391439	0.982718026888745	0.483399863954058	0.0437153818302433	0.200045521767064	0.436376042439838	0.800733908587972	0.288408656198988	0.69972547344626	0.35040462243459	1.20367070454589	1.68192201074479
AGPAT1	4.47034323573633	5.65153076395841	5.44226107943384	5.28462163717008	4.4757018120273	5.09940965980151	5.3831340276327	5.74135016778492	5.17613354534917	5.86349986931482	4.28885363050452	4.45676253890993	6.29755493193627	5.54594687998326	5.62440686681739	6.29164707894513	4.90215732101334	4.41360352368908	5.19837431069033	4.72994289271642	4.42481143006557	5.1529894028155	4.33298433574634	4.64404578716506	6.15240104949789	5.40172150944978	4.73767973221401	4.88011277192899	5.59029454202464	5.22629997507112	5.47050482482641	5.2058219513383	5.96653296996246	6.26353358203876	5.54280901324153	5.55491564382026	5.55469084274429	6.15601412756095	5.14058211085539	5.00130362600132	1.28542078632723	6.50534035727983	5.46396723642606	5.00308217731388	5.12357971695286	4.6717535890521	4.51019337587266	6.59598807571934	5.35105825907478
TRGC1	0.0280200743121377	0.116434778844367	0.1274829546104	0.780177856483174	0.171295093941785	0.0301022469133984	0.149168560842411	0.0198375706739056	0.462231523710491	0.0653578316151742	0.0545234646540422	0.0155970249161582	0.140158697456024	0.039344521236946	0.0553186706575593	0.00877619411371551	0.0245279010404612	0.110974992437223	0.00809004146705926	0.0587895820857828	0.111825404699543	0.436581909019227	0.0316538820558773	0.181945493309792	0.0285674335728666	0.0801923659013249	0.613215366689309	0.0508145355391907	0.0464528449486111	0.0090335931240576	0.0709795095393469	0.0479161650411535	0.241015726228471	0.0125902519770009	0.745152342537583	0.158245932869267	0.121363508112284	0.180590731154878	0.0747773267058445	0.0712924473227	0	0.0271440760440741	0.0654244386664772	0.258201929878106	0.422597950577151	0.122106351441199	0.055357364346525	0.115640498060518	0.465578112455341
TRBV9	0.75397609774905	0.667560124558063	3.03312131166569	4.69072827552231	2.43630371112313	1.12483351476537	3.02550862100166	0.28140467975285	1.12391584276178	1.22800425042642	0	1.33445244334604	0.662682765740286	1.96458172376902	0.554909066807748	0	0	3.63339418538357	0.608676402487874	2.34371448814182	1.74448012442186	2.22185458687424	0.828985459153206	2.50225169400369	0.818532304407763	2.48735446991629	4.78604586125791	0	2.85742799337599	1.30197751872042	2.81797537593047	0.788592215598221	4.57957277371164	0.386023448633494	2.40991621596806	3.15249714738618	2.18949939322784	5.47051217592295	1.55726490004201	1.00947458268704	0	1.3087512782984	1.61665995832708	1.43383587883104	1.44041247044035	2.10670196196431	1.49849861951921	1.20052899332551	3.81413865896437
TRBV6_5	0.561586402364085	0.939459230727241	4.21418059620493	5.51071914830599	3.88421142512508	1.3419146582608	3.43787712912557	0.534012923262262	1.15475040482749	1.51669912115112	2.0300571494824	0.746944595306733	1.33098569236141	4.48977506852651	0.982293246527326	0.530254906331912	0.321518286631401	2.45349599384713	0.34812592241314	2.38923544931969	1.91476626074641	3.84190381082527	0.683088568977015	2.13631006633622	1.21629382516211	2.86878526732938	5.34457978300664	0.386287906768957	1.66245035021378	0	3.14838639604781	0.812642383939012	4.20132826266372	0	2.92562739984907	2.23767647599139	1.51188452054531	2.26710440472645	2.01105734550135	0.767583616874537	0	0.691084989233805	1.9119538385224	3.33185556118024	1.27853531204056	0.534634230437005	1.53523622045446	3.38549401568463	4.73910466062744
TRBV5_1	0.867886908042755	1.04314899674577	2.90248943412239	5.36971362892966	3.01903708224909	1.72509995866184	2.40387177566043	0.47329440542491	2.60386262129416	0.853353012209902	0.571493775233147	0.725262956746262	1.0363671568809	1.64714737825162	0.729197193765488	0.597743773448965	0.365711609673469	2.74244892618306	0.211261482234748	2.32884453671408	2.10302704479718	1.99598639105529	0.95095783439376	3.08348307743736	0.385059999051783	3.05070508077434	5.7571082763377	0.235624680785356	1.80848043438582	0.435416153818612	3.11724649200133	2.74035600244931	2.3651567391057	0.244101550110386	5.19719513260483	2.7499037557381	1.95948402856377	4.03789050187205	0.47424223216471	2.82546317663693	0	0.916648821350031	1.37668978829085	2.61182702734896	1.28804022250318	2.31457175481256	1.87345234428142	3.16935582844651	3.75704395986135
TRBV4_2	0	0.626229162024733	2.40997686154302	5.00051631822145	3.24463149011407	1.24087986322427	2.70667885029717	0.483275656949955	2.56134329276482	0.499128673385812	2.31759768731953	1.68215676569934	1.88474095525951	2.19394733255777	0.366112833918183	0	0.52958930401973	2.25653272287755	0.313155105596527	1.22943718568604	2.06519062184887	2.6036592370719	0	2.36913333323289	0.770103685876546	3.24981160232306	3.24189106973246	0.628037427420461	0.657267395656825	0.345719323999753	0.697015689998434	1.42214035453293	1.00561499589334	0	2.87379496353438	2.19419608642662	0.410334714454153	3.80057766182238	1.76260157287154	2.04256491732629	0.163452619232058	0	2.26848186330216	2.86544835681194	1.36921986173638	0.179922072883281	1.14045526972125	3.52274944672831	3.77844430559545
TRBV19	0.607502853282576	1.23049728586294	4.94830298004051	6.13088593149031	3.62170264626364	2.40007987272419	3.18573598873191	0.219453516103865	1.40563496682037	1.52474932789283	1.40345863501522	1.41053035122187	0.530806779902078	2.56583387650195	3.20629588958812	0.406886985296214	0.792844424700292	3.01100804500879	0.485806756115719	3.09611077801568	1.70988625978606	2.06867957486045	0.917172541656963	2.95646126237511	1.35236817537328	2.58363754238001	5.47557837511375	0	2.06245565192081	0.921757135989624	2.67484629460116	0	4.71389775579024	0.553891574693659	6.27194950206521	3.33440736819799	2.49017000234972	3.1511210970843	1.79500965797946	1.73057034128989	0.136273664999187	0.745131399422971	2.95535891340107	1.70997584428641	1.62850032872957	1.98600387236754	2.37225598642315	4.68693655717649	4.98680960528212
TRBV20_1	0.966198632593399	1.60580495872875	4.62706428331575	5.47591765145688	4.14363018588914	2.46239393431108	3.78028482094785	1.03372940821052	5.16814813532906	2.09216959514555	1.32098451439385	2.06054066331282	1.77822639951275	3.49916197432516	1.76110548201775	0.374861586644099	1.00041621110498	3.69640129709077	1.58751550915759	3.30729017862491	2.01729190735901	2.91582818732734	1.59579721316511	3.82583353417902	2.61535322182008	3.28684015523163	6.05014380458869	1.28430911973575	2.49289205803131	0.68785769968985	3.33749879228552	0.590043594909866	3.56836435999752	0.27871554836979	3.24220352749352	4.27888643716579	2.0329981624825	4.27018376503962	1.23247979335076	2.01788282337672	0.124610134205313	1.70383733154458	2.51527397140321	2.40190761348985	0.965336076087478	2.26169367306418	2.72593477238463	4.34976411282018	5.44091199522252
TRBV25_1	0.00840601981034833	0.0197368156405164	0.126654352416389	0.37205508986223	0.111547838428848	0.0251574312819208	0.0580879452554984	0.00396234856351945	0.0591247322175112	0.0163937464700655	0.0197326943737771	0.0238323337197188	0.0423357186040818	0.0410075238558767	0.0152815405373614	0	0.00441577136934636	0.0532078382254754	0.0192099874962419	0.0509389747524836	0.0501245318719064	0.115792597932006	0.00357154696921988	0.0423491473888495	0.007794252820457	0.0569382623647184	0.294378105010431	0.0162255924860279	0.0266073293440938	0.00359568014961646	0.0346778853475621	0.0265547181106089	0.0908702251328666	0	0.092066374395811	0.0730970806097196	0.0377743363772985	0.0777106835518796	0.035357240604934	0.0164966714360881	0	0.0251796598178284	0.042868424412335	0.0258900287690926	0.0125753843768995	0.0434859772602837	0.0269706046724651	0.0794853752756075	0.230029107603433
TRBV28	0.296612101832234	0.328232728041405	1.64134599659318	3.48309457797846	2.61503848153152	0.362891961641294	1.11170615510607	0.154243303001046	0.83994989118438	0.366285921793334	0.578626261379868	0.641660834622406	0.344696524227166	0.671400222793797	0.318315901949763	0.060623381392321	0.205812752783662	1.2776816590527	0.410988168781282	0.744086543405725	0.817672639698726	1.81994297627942	0.257048530659058	1.31294976186677	0.431795668637753	1.54664429520945	2.4971235174463	0.572736692479489	0.5164355244681	0.136029512563497	1.06726130003385	0.367066606985741	1.14469718450245	0.0345245202475092	1.34120078787366	1.17628909764723	0.486757302865194	0.934764235445791	0.518303571778064	0.376430938053891	0.0981059749118055	0.123080062096135	0.494606349275614	0.931128022856313	0.229234743216143	0.744940800809935	0.553751832927287	1.03434659427369	1.79219555520821
TRBC2	0.556429048031462	0.511043708755673	2.29171811035657	3.66823107962403	3.05571432244229	0.558893071242362	1.74759495329627	0.24532545848467	1.76395629773562	0.605986254367232	0.803301187452504	0.694163481442923	0.730689459802103	1.27794231093432	0.715427523812962	0.145656422798136	0.291206236418156	1.76519828158389	0.37670896687669	1.72946780073757	0.727537856851605	2.41866531544336	0.389958496754322	1.55258431486364	0.647772180305745	1.89634831514575	3.09725758093158	0.819346953199426	0.813915852542928	0.196371016192691	1.44475075276943	0.551098330856083	1.83527981155955	0.0946738965925627	2.24524589248309	1.52986460353601	0.558188959090763	1.76188064716445	1.02901208896551	0.627900344495264	0.323331566186899	0.30794897829487	0.606121075569877	1.13196468238057	0.380493744644723	0.913222704166956	0.962902636006789	1.94135522887198	2.71609030301302
TRAV4	1.00388419660881	0.635989224435457	2.99845286596546	4.22560440439146	2.31860718305554	1.31171030524985	2.54771795679333	0.182940004221447	1.63112232247172	0.88178688093044	1.01110807867744	1.06468486013034	1.59112228945563	2.08390796446046	0.576028841575895	0.34268682458795	0	2.2581232897653	0.730244410065274	1.06801200072449	0.914833386521092	3.32736198351424	0.791660439282428	1.82301982829299	0.564940840574478	1.78052487216896	4.4069480802188	1.07857719168219	1.28561795302906	0.452074382516827	2.09461758260571	1.37743629585424	2.06895150635461	0	3.08532684413635	2.38020327711716	0.833862465886231	3.5706820703751	0.858438963607292	0.885946729683172	0.11305746749759	0.245446636040233	1.19991029339237	1.3037458517374	0.281166859078944	2.94089987925879	0.98708808566465	3.19364379577455	3.16671445638895
TRAV13_1	0.748383290258887	1.45857848062254	3.50084653251294	4.64562852446357	2.79576688382184	0.908547667360186	2.57809071550968	0.890113075959847	2.59980667651366	1.4713897257969	1.22359732142797	0.896335745655293	0.365962102228667	2.68511300067614	2.13985985915626	0.509009588544579	0.561262043911537	2.27445600750451	1.02838587335971	2.06080490143117	2.09076998506723	1.19941200323991	0.469393771660992	2.80894951173475	1.00609667121904	2.34576581882951	4.50173437304361	0.664361898195968	1.70879362436533	0.36775887259302	2.96840822568075	1.05707630125813	3.15776228053719	0	3.13630826513857	3.11593649069452	2.12142547124763	3.49012122587205	1.95855577903225	2.00383263584961	0	0.909148411111566	1.29991344185556	2.19585598923437	1.01336585836014	1.71312038237618	1.7332423848929	2.37272101590939	4.12429196256022
TRAV12_2	0.244671397557035	0.963871607862148	3.47995287731562	4.28227557673228	1.99781787126244	1.13238291495531	4.67138083279964	0.430759968091643	4.84726805135662	0.624965655128587	0.725398289309459	1.99468280779443	0.957451740047876	1.35798360409118	0.324923538754854	0.427625056983136	0.255694431911637	2.21775770268452	2.20277156349804	1.84275093433133	1.00913329717604	1.18188004698332	0.393508147185081	2.49776263826321	1.02006736276058	1.65749019289972	5.20148333029629	0	1.94842006290737	1.41004397609331	1.66565336799135	0.666801220085818	3.7052692168105	0	2.02679784775158	2.00250289770882	1.00495076545728	3.65298618778005	1.50130945159008	0.34800434991806	0	0.562969831704125	2.03569164752781	1.90650864568917	1.68489002064847	1.51514834137585	1.72993686204866	2.86630103414722	4.15619193120433
TRAV12_3	0	0.587401648348633	3.62692199211163	3.6514000450337	2.29850758922913	0.812593770816949	1.10712730639567	0.451970585461366	2.33033356239319	0.653777711298638	1.72369648080077	0.638807900280248	0.320750088115131	1.5501402542361	0.617470357057208	0	0.691631404808158	2.48457474865113	0	1.45453712437708	1.71170008080381	1.47958782537467	0.413135015418867	3.14357049613222	0.902728429122834	1.96334686371549	4.91984996435678	0.324423559731539	1.04764191594343	0.585663719780443	1.51928949233161	2.24109749389727	2.14293765252808	0	2.52826144474119	1.97273572297078	1.84220253584201	2.5461043711413	1.07472174011363	0.365637853192156	0	0	1.32938569536569	1.39782470178053	0.370479313808474	1.88820522293701	1.47605953396492	2.44235862231589	5.46370372607292
TRAV8_6	0.623911135942083	1.11063790736782	3.81011634899806	4.01081080602271	1.4165258559726	1.5166986657808	2.476321445559	0.22621331065659	1.43522242430934	1.26951257871063	1.43301928644473	1.13716270879128	1.38315771024756	2.01822585761514	0.578182712976498	0	0.648603149305066	2.48062559478391	1.16419576230715	1.50378896871231	1.16042683928572	2.84600376446931	0.939587345824379	2.43642695900666	1.48832664299103	2.37990755233283	4.1320326837432	0.551310475979449	1.72154493553688	0.548037124026089	2.06349479334443	0.363634819742031	3.26289514823073	0.312443317466794	4.33653989698755	2.44888072269514	1.34706069770029	3.06307722678352	0.820254790119263	1.22093499936403	0.0720095760976856	0	1.92312870650696	1.42036973464947	1.05711725352093	1.23877205746379	2.23262758432481	2.41924360417819	4.16822335444142
TRAV19	0	0.754740447145266	4.26208339371665	4.18082616170342	2.00863125775934	1.10395788990354	2.74693540501704	0.223707458470519	2.86318555569312	0.903968803403441	1.17621833796109	0.884813790217997	1.24008920610002	1.58956242230982	0.68602138788734	0.998499449682231	0.247263858290056	1.81343562375174	0.268282961246468	1.80493268908825	1.37105902399666	2.28495552604271	0.381099576876465	2.21210844371818	1.83872955465545	2.07398752853881	4.89530235042863	0.545820822481184	0.85667707287167	0.542574313887729	3.40009574574497	1.8274613587064	4.94189767202491	0.563485072129539	2.05738976068014	3.0132368113285	1.3365521687582	2.04107537954108	2.33198984906637	2.70559261575977	0	0.29876624621099	2.15342179518294	1.21735116266121	0.617225893364367	1.22879591295941	0.857874522744866	3.4406326275887	3.74152641831773
IGHM	0.75347196586787	0.586114268331052	5.25602665485489	6.12814705256421	4.45803496613937	0.957901840800487	5.31551225408078	0.0988420590755553	8.95872954457372	0.28444531660366	0.0826158271794456	0.872189631467438	0.150973334367388	2.23235416271243	0.294217011639398	0.781019614760222	0.0281139506991037	2.95771679128951	0.231733834424025	3.38220042939534	3.07748326815535	2.91268681519848	0.40728066801001	2.74192766842296	1.62920876147153	4.68919753756996	5.19511526993354	0.122656812720279	2.06638384814525	0.0291691447549435	2.67455386261265	0.0276893448835575	3.8636842955042	0.015038240673023	0.17369284545307	1.83902705212711	0.440051145727776	5.97568010949309	0.50168215643585	1.03702256639718	0.035896610832047	1.0953639346198	2.70313220296081	1.53687852672501	0.527702669625908	0.933645870200041	0.647203603055999	4.68159085625473	1.04361715133518
LAT	0.678393157455372	0.804196169074876	1.7870282097232	2.24051689435949	0.945764662412241	1.04160396044568	0.787436815853824	0.500203526526497	0.881570036842783	1.13333782334041	0.668594726312397	0.668507524850412	0.819561762653836	1.07053874956102	0.564261349364285	0.865409415250197	0.39499410476033	0.610878005191793	1.2210878579361	1.38085397056701	0.604871670727736	1.08533801350633	0.657375602630887	1.0528074127799	0.341578251721554	0.65319179364019	0.94875589308146	0.575905653819361	0.504766296315179	0.238129310757961	1.18846658894909	0.562797686749947	1.83845064253465	0.914903051840518	1.61554687031988	1.10167796535189	0.698639512341038	1.90334338416901	0.973017768678734	0.669708099124621	0.125471611516957	0.62541026946823	0.889163217413997	0.802506452649583	0.474829324998313	1.10898743541486	0.519396150596844	1.56493270925181	1.29372645483467
KLRK1	0.166247419530114	0.239508522936123	0.813559801909278	0.8585061849539	0.14840783986117	0.15094664446388	0.534306318181826	0.103970726086921	0.666814682394323	0.545767517513227	0.307388545116062	0.173317983029578	0.47405795478807	0.33143251312501	0.186135322677799	0.0325236257274567	0.00921394178309782	0.271235151764116	0.180245671094681	0.148982652321439	0.16516741627823	0.257768589860479	0.0513919988248182	0.179925184900608	0.0576378895135433	0.00930720175127309	0.767033391973979	0.0881928669355196	0.100642841231248	0.0223990458586591	0.354074996555069	0.158958001474777	1.23210900140203	0.0464932286534188	0.698803803126512	0.660129532231275	0.210185865613749	0.841480257137522	0.473962690188428	0.124508619869778	0.0345848072222726	0.655934928628245	0.140692961789978	0.28181497165712	0.150283751908941	0.338895668037008	0.0970728172239578	0.492750967434573	1.05925963154303
TRGC2	0.0473913986733888	0.0606519305687859	0.408968478748878	1.25677000435602	0.253105530880777	0.0442056459887479	0.134653643478486	0.0125424799611516	0.46145457542635	0.131249019908928	0.214972220992391	0.091152881020406	0.138100433159534	0.0842728238539639	0.0938213688475984	0.0149121417544374	0.0125817827805476	0.296064394966251	0.0718564847632228	0.116105306255884	0.0636542869102974	0.8050029107138	0.0447126228211887	0.277212799892152	0.0782326761517747	0.153255454108389	1.11862234900598	0.0425372090215094	0.0561381930273365	0.0136511957139225	0.204112265880669	0.0906858899159222	0.614243354130284	0.00715962226200565	1.11348969195143	0.22903175031199	0.113138293561058	0.320411964981244	0.10763029088258	0.0561760992524179	0.00455020752944262	0.0137587619096656	0.0374977955145766	0.233785082646534	0.0238612755512786	0.258051012494547	0.0829831989981154	0.274068751658335	0.51983467734166
TRBV5_4	0	1.38593460503841	3.36304724856645	3.61730405820609	3.15089160272017	1.1085910312359	1.89622775470566	1.95180087868114	1.42974315405118	1.92775615566327	0.883576177297669	1.4346876403273	1.24508466884434	1.71122033466457	0.575314493177865	0	0.248630038038171	2.1832874703888	0.26975478179289	1.09795728176808	1.73674793591916	1.60925480610041	0.685541252597263	1.61888669498197	0.846133630974201	1.43823632181323	2.85788650279509	0.54855175002914	1.56451274290013	1.24971635162489	1.2920291883286	0	1.833580274694	0	1.57934518211933	1.78654170768228	1.17352380921806	2.04762976333982	0	0.338674620223416	0	0.300388551707301	1.10870551701949	1.22228846609214	0.620243298428926	1.08847830003995	0.494288951852505	2.87911362883757	2.58014455799403
TNF	5.71278941140992	0.827778815616154	4.20486854529855	2.81785359259778	4.20697210415415	4.05373422572996	2.01831061490726	1.89341171742515	4.30114892908211	1.63453062811423	2.77272310701918	4.18427944796863	2.06393709173582	2.75821133400717	5.92972340512119	4.64093207491411	6.67876073233156	0.531627374866595	4.76131856788705	3.97097199334622	2.48541327952758	3.99316038552006	0.908074681164698	3.12035221146356	2.28666702704736	2.82139156349814	4.89698108053297	3.05878411006431	2.7900208467237	4.21249823499282	4.15341780593645	4.69536873572985	2.90694573857855	1.89258305088059	2.95102889526985	2.26613226312961	1.26737104994449	4.28107962170131	0.981756491723965	2.761831083103	1.42545792362187	4.05975938027667	5.48456349602609	2.77465630039499	1.55334283713027	1.47796296446841	4.21460741837002	3.93449520499938	4.48937488600054
TRBV29_1	0.429260180396421	0.738419004971835	3.10738468134905	4.9697358370412	3.33468128239092	1.22726726543785	4.37401852354122	0.407295075192499	2.85832463507425	3.079786674092	0.689319028819623	3.04329299035025	1.57858690061226	1.97494227337732	1.20317527726888	0.404308056835755	0.240974786352732	2.1973904785702	0.261506189870019	2.54855992978305	1.75425444872361	1.37066810953481	0.912231518243479	3.4761788937287	1.10870198934733	2.81967147605176	4.71595037144217	0	2.05445895156053	0	2.01976623997743	0.633038026752997	2.19535733033733	0	1.80670862490425	2.23912154196279	1.93803580059868	3.47226365423443	1.97917344742895	0.328547953370979	0.198511906306365	1.35961346142115	1.47952683241673	1.62945940663327	1.35475317717148	2.09305697355572	0.990892893734733	2.15085212053625	4.04528664484425
AMY2B	0.415465474922722	0.907703338945213	0.36863507989481	1.36904571409719	1.61496351697109	1.31901094786056	0.949143296705371	1.26858173325163	1.87493095925016	0.696823166483632	0.342131064039325	2.22431665778792	1.23769353240865	0.781362901513247	1.41471078822765	1.30506167244662	0.749168211386169	2.02969776017635	1.34879786908913	0.859104204141536	1.23608207740462	0.488543172974361	0.632733354187567	0.716069222274359	1.93569680572583	0.81271214262881	0.397469228968719	0.85392163117394	1.31072613138497	0.154225718998422	1.16100867865093	0.288092539310913	1.31503857926834	0.27655581289246	0.968090932352704	1.6207243310537	0.353619899896508	0.610477202393831	1.34943776743523	1.10849418800031	0.3035004449597	0.780911092388962	1.25912160177465	0.399285989377154	0.712696056157346	3.70660884303465	0.344172481008356	0.410055417396713	0.735768157127467
TNFRSF13B	0.0321639154199202	0.0614029089392873	0.218753892833279	1.50311487039613	1.09111710558406	0.16346761068249	0.419666778711084	0.00382187642192412	0.130160444553744	0.0314584477568408	0.0378256913127264	0.019186209612908	0.0256689565662419	0.0562041206504609	0.0193179265029271	0.0300431050084488	0.00850595912088252	0.0745436681003318	0.0322771578988208	0.422938198624016	0.120161606791416	0.072567211087711	0.00688161949438757	0.735229385360297	0.0791954275758291	0.373709924301713	0.360439715980937	0.101279903303461	0.0329226470789395	0.0258104626257871	0.106488515292478	0	0.383568734217567	0	0.0312259685290418	0.42933642870802	0.100809872322092	0.369073558950748	0	0.0759754854923261	0.00690598763374104	0.0865946869972399	0.0259938333955695	0.126563465109468	0.0181582313039748	0.0328364820495637	0.0678836705196727	0.137416447679149	0.476573610317214
MIF	9.34577000915242	9.37553282350139	8.57090842612667	8.86632940948769	7.9205564543379	8.55407535833803	8.03626577280061	8.17541920963786	7.3288406728296	9.25300472371763	9.07812320805416	8.64109150154933	8.58583904506788	7.73764802956493	9.60916397064153	7.2990714421836	9.0821242087344	7.85578120433004	8.52628587961854	8.69312094989284	7.45544255830192	9.04175438504491	8.6017288437919	8.7230403301924	9.18160872824578	7.64733015855384	8.60369342182421	9.67354969912454	8.22604326409091	8.87967639704658	7.37125459468026	8.72094997679896	8.31903562209507	9.49642770057208	9.84968810285281	7.4475305165434	8.86189644387693	7.30963181871262	9.22877056700636	7.39014671133516	4.74310746268129	8.81565832250271	9.55622949962963	7.70517864830242	8.8144047803876	6.61235914584735	8.60875494134391	8.28838083593372	7.41015477179498
PDXP	0.158600689713456	1.43270202469351	0.564602126118992	0.441673384814177	0.0938688898001893	0.626152584712665	0.753845638026131	0.317429584010919	0.572067869524519	0.964678725107722	0.406216347023463	0.745238570035318	1.2557665912865	0.340500002479805	1.18932295169042	1.45174532153674	0.433507383781167	0.550560081096432	0.396744511894178	0.332002370377865	0.249779653674865	0.180081175297235	0.387431444163858	0.55964126576141	1.10249805238142	0.206573690097226	1.06198249102636	0.224883526768239	0.561601119945954	1.75784525919803	0.341177482913954	0.854463179180582	0.477636773597211	1.35504066301499	1.13239904876608	0.191300009417716	0.677296692106258	1.2737943989305	0.897940110750845	0.354695261650025	0.0294322430922568	1.43659248940357	1.19736965166216	0.720843510681238	1.49976765871597	0.185127271137474	0.357763492657008	0.800527632110065	0.906348546924425
AMACR	0.353023213159432	1.29909939449047	1.53778319216022	0.644301667926089	0.513700717360654	1.06143800918223	0.731551548076035	1.08097532986359	1.36647641182744	1.62463880518553	0.903919583437187	1.31468348820241	1.94351156332062	0.583133629456235	2.04535846653748	2.19600722897913	0.757102197699548	1.35031082976998	0.800681358592224	1.60758478945933	0.949192689094388	0.804307414843304	0.973654452849417	0.601482901279329	0.831942846809217	0.907425819241876	1.37477803131616	0.448621051092168	1.00665066165941	2.39179325230598	0.817866163203802	0.651011038788363	1.37758161889794	1.2757509972075	0.658848850691135	1.0435369162049	1.32543358888231	0.783028860794606	1.91734248711706	0.810820127317485	0.258113861709289	1.87472016966497	0.908237463200911	1.17199069807506	1.89217370386895	0.771550690335182	0.586730130057315	0.812004154887287	1.25355273706652
NME1_NME2	6.90987539932961	6.66612887400414	6.45620860047915	6.45130962086426	6.43249433770419	5.89898013414432	6.26122365494503	6.17780929331128	6.68268303576235	6.32200661271486	6.6029902593592	6.6190413787581	6.86652233980666	5.86530056563369	6.9885560907568	5.23790140238545	5.85570605487344	6.35271563572067	5.68203349100059	6.72915592949204	5.78895763159963	6.44792722610743	6.15007341309611	6.24464331362415	7.85930294462913	6.73938343869964	6.38618408406921	6.53035527857163	5.66905069451904	7.00139142554188	5.26542635603343	6.53091570300468	6.23614266306042	6.90586310822672	7.32924423508851	5.05958223549062	6.1797707398873	5.37428191751352	6.79219514887799	7.25642535950193	2.44159066219339	6.28702372887185	7.20415832935706	6.70028664599218	7.45644396646767	5.45782312069707	6.10489224044551	6.32293713715619	6.59621523213051
DDOST	7.39885649259515	9.19101651625182	7.19654210821515	7.57073954300339	6.69729356555573	7.10961868448048	7.50298858320709	7.95345593058406	7.56469171379188	8.06375039018377	7.22209051846161	7.62724926304827	8.26468396138246	8.43515460749259	7.60378349276196	8.3452308402126	7.41514625382678	6.84643194511677	8.26101311678739	7.46583471334933	7.49698402989386	6.72126670719972	6.50780865081098	7.29375302793209	8.83516056686431	6.99972215243003	7.67662005233331	7.08282019189991	7.90122683810516	8.8204698334816	7.2145953181334	7.54880664826759	7.62585583233428	7.8150527000791	7.84270615433055	7.79081422204138	7.56340781036759	7.79521772352341	9.2503040726703	8.15658996538882	4.48013556646779	8.39214130459429	8.01846269359764	7.26355779613603	7.34347769988339	7.23334687321205	7.14900181206215	8.05198374604689	7.4845665094648
INSL3	0.50985018347964	0.569947777758469	0.703676588077557	0.926080175590475	1.77235067810833	0.241587550535775	0.419833944293856	0.414148669582073	0.684306669714671	0.157224458490995	0.25610698077108	0.368357817366592	0.124341978656808	0.517609742515618	0.174718531583814	0	0.0352129253072079	0.413980420187967	0.344945013594316	0.474627312326307	0.154335147165782	0.621870077443643	0.400160458453442	0.400691154291506	0.365330704614031	0.699528090043394	1.02422028318551	0.416039076081768	0.118667581193981	0.164376301950081	0.391143983708672	0.153543687374443	1.59510877986578	0.171594304202385	0.530128459227755	0.795466371394674	0.488737120979517	1.09242095394806	0.341000597521913	0.187818500093202	0.0474205004489962	0.125952190146865	0.278230525427798	0.890488581284788	0.473112903058248	0.670800231031131	0.34301916075637	1.16090839949316	1.58449459213128
ALG11	1.37568346979438	2.49867600682144	1.57724712910368	1.00934726589253	0.703506020415824	1.35546065869246	1.38280087072348	2.45872559861763	1.27709441192132	2.16032420032712	1.45900399513926	1.24152481601147	2.35024137879688	2.15550300534415	1.52260283628103	2.33912073955079	1.04603308228783	1.57592663075712	2.06192719214483	1.1049302077129	1.7923361612452	1.04711430797374	1.44157125579947	1.4767960123838	0.91911358307224	1.12790931509737	1.21374862499806	0.768754702509399	1.53801384180877	2.96548092545276	1.45143336916294	1.4796614613089	1.64562524532889	1.73273416484908	1.10347400471669	1.23416178245359	1.73407552019794	1.75449556267408	1.72936745209884	2.06685931096159	0.542530877227581	1.8349564093224	1.61674039884462	1.27791057635535	2.31982949845674	1.69737709535832	1.55761743607193	1.62116590649214	1.42989634546968
GALNT4	0	3.14817091534407	0.536857625862418	0.11328051446243	0	0.891209469282254	0.514543894481281	1.08578723261503	1.24242720675591	0.495998646219796	1.81730558823836	0.223870414535576	4.63407724125256	1.22569513049108	1.0715329718248	1.10723238773082	0.0653519625330733	0.221844327546289	1.25887755046437	0.0399817841544757	0.722823930691584	0	0.12918313067611	0.144143692829861	1.33523545373182	0	0.424577017848507	0	0.944517838736458	0.992938279670409	0.295309471614672	0.93558890579026	0.737156744034364	0.438635847879208	0.710942810161131	1.13281552122067	0.783968776942672	1.02123627152083	1.0875790012087	1.35874833401359	0.0791617584306937	1.22667566877898	0.823236721924963	0.113858930454285	1.40832617700801	1.23879772653612	0.380775232733627	0.0444998972429001	1.1102575850973
PDF	3.12597800522529	3.35613404306138	3.29557189095606	2.78285401115686	1.85148484680106	2.12105955623868	2.76731598512115	2.299331300604	2.36466318535487	3.0773241079613	2.75788492725245	2.71495262678031	4.04130829418238	2.48469100046308	3.68763860881253	3.09645735574249	2.49192011240338	3.30212228588918	1.83298933171555	3.84505912103674	2.96804834697859	2.49292104872664	2.95652925002464	3.21592182097144	3.00969175990057	2.4372850388319	2.83997139914278	3.31631204213802	2.85012249070226	4.81139105545689	2.96130083781686	2.75689731520744	3.28307127562416	3.80273913287418	2.79939820804389	2.45424366712774	2.0028631357113	3.05364823579316	4.20440698171103	3.36039001527911	0.206942843519583	2.90155232949685	4.26556104326852	3.3828656914957	3.46502089058613	2.13010433398817	2.37811290121192	3.41680483200726	2.65823080752685
PIP4K2B	3.1798791889604	3.18313001959812	3.82650261494564	3.487155881518	3.11321440969463	4.2050847237693	3.72558783821519	4.12451132974828	3.3652817042084	4.55581953716759	3.99768568560646	3.27547009228233	5.13251190983291	3.66033354988964	4.30805402347716	5.74194493581948	2.80283969561665	3.73598455343006	3.98559674774152	3.65258225823676	2.86595469479227	3.44222158588224	2.95391902515034	3.20641067554691	4.35028717448998	2.73731512221041	3.30012823454813	2.88069732882472	3.80886617250995	3.80720055327827	3.91766910833602	3.68454658473525	4.76580941842943	4.56376911756625	4.41590100800309	3.68087276893612	3.98246545676172	4.89624405150909	3.79289227177736	4.78766218903277	1.21248175260043	4.56726131275995	4.38349865676978	3.11150300087779	3.94505314759543	3.47673276937041	3.1251753737229	3.24639162304993	3.73030923603353
TRAC	0.280514217482263	0.300161819729291	1.72506317152109	2.98218905330137	2.00382447094564	0.361584359185715	1.20965697203902	0.132307669721039	1.05173450257052	0.630708286998248	0.43553284844755	0.523158455716847	0.350001627351659	0.85131195358698	0.468631971351462	0.102848144299398	0.155118623072878	1.10928469344548	0.348687257940397	0.693065300385737	0.682189973781851	1.54852378606371	0.234933985307218	1.21121952722553	0.342127895791875	1.23287754183269	2.49514877718787	0.366726136800859	0.634103925181993	0.167141489018605	1.03276490483309	0.408350607340959	1.75438848819829	0.236445718475538	1.70037086831267	1.19425350247756	0.484503485343365	1.48543856573151	0.735322047740472	0.461699113375456	0.0723417652355585	1.57463088292941	0.490760527385207	0.808229574781912	0.216723694151178	0.749550940411353	0.549097538363932	1.50036373102827	2.21948269703853
ACACA	1.34997481146182	1.14664342467248	1.36396872433458	0.772592078864359	0.84482728620352	1.61898460347756	1.9869214430928	2.12378812991609	1.63516290453152	2.18883068333765	1.50421358843901	1.63571888164391	1.50709500132526	1.61524234785084	1.61277886039533	2.57479240639591	1.2673690888929	1.16393491068513	1.76026138712792	1.35381033191153	2.05248335838112	1.14371378181676	1.1315608519004	1.11550417931319	1.59333140980205	0.697978471734289	0.724117507153851	0.959707697066489	1.50604615501847	1.59370497004985	1.31390762146902	1.81313787870031	1.5003628002119	1.8640070654574	1.38253215972566	1.69433670582086	1.9302763366177	1.58371868142062	1.31028379429602	2.80032111321205	0.174884245457951	1.53572088160648	1.9784883469874	1.04376738314043	2.01335539765172	1.16347275930299	1.6042454197077	1.04982514839877	1.70227060013346
[truncated: 257 more columns]
