# Supplementary material for: Characterization of the microenvironment in different immune-metabolism subtypes of cervical cancer with prognostic significance
Source: Front Genet. 2023 Feb 3;14:1067666. doi: 10.3389/fgene.2023.1067666 (PMC9935837; doi:10.3389/fgene.2023.1067666)
Supplement: Supplementary file 4 [file Table1.XLSX]

## Sheet: Sheet1
Symbol	Category
ACSL6	metabolism related
PDE4D	metabolism related
PDE2A	metabolism related
CSGALNACT1	metabolism related
ADCY1	metabolism related
VKORC1L1	metabolism related
AGPAT4	metabolism related
GBE1	metabolism related
SMYD2	metabolism related
ELOVL1	metabolism related
P4HA2	metabolism related
MTHFD1L	metabolism related
P4HA3	metabolism related
IARS2	metabolism related
HSD17B12	metabolism related
NUS1	metabolism related
B3GALNT2	metabolism related
MTMR2	metabolism related
ACLY	metabolism related
PIGF	metabolism related
DDOST	metabolism related
ACACA	metabolism related
CYP51A1	metabolism related
AGPS	metabolism related
MSMO1	metabolism related
PGM1	metabolism related
HDDC2	metabolism related
MAN2A1	metabolism related
GNPAT	metabolism related
TXNDC12	metabolism related
GALNT2	metabolism related
EXT2	metabolism related
GGPS1	metabolism related
B4GALT3	metabolism related
GART	metabolism related
PDXP	metabolism related
NME1_NME2	metabolism related
PLOD1	metabolism related
PGK1	metabolism related
C1GALT1	metabolism related
B4GALT2	metabolism related
ALG5	metabolism related
P4HA1	metabolism related
L3HYPDH	metabolism related
LDHA	metabolism related
SUCLA2	metabolism related
SDHC	metabolism related
CERS2	metabolism related
FDPS	metabolism related
MGAT4B	metabolism related
AK4	metabolism related
GALNT10	metabolism related
POMT2	metabolism related
CHPF2	metabolism related
ACAA1	metabolism related
PFKP	metabolism related
GANAB	metabolism related
PLOD3	metabolism related
DSE	metabolism related
PFKFB4	metabolism related
GGCX	metabolism related
PCYOX1	metabolism related
LYPLA1	metabolism related
AMD1	metabolism related
NTPCR	metabolism related
MTMR6	metabolism related
PMM2	metabolism related
GXYLT1	metabolism related
PGAM1	metabolism related
DPAGT1	metabolism related
EXT1	metabolism related
PNP	metabolism related
AGPAT1	metabolism related
PIP4K2B	metabolism related
FUCA2	metabolism related
PGM3	metabolism related
ALDH18A1	metabolism related
ENO1	metabolism related
CAD	metabolism related
GNPNAT1	metabolism related
POFUT1	metabolism related
IMPDH1	metabolism related
MTMR4	metabolism related
GAPDH	metabolism related
RPN2	metabolism related
ADCY7	metabolism related
LPGAT1	metabolism related
MOCS1	metabolism related
GPCPD1	metabolism related
PAICS	metabolism related
CDO1	metabolism related
UCK2	metabolism related
PFKM	metabolism related
PLOD2	metabolism related
LSS	metabolism related
PAFAH1B2	metabolism related
MGAT2	metabolism related
CANT1	metabolism related
DHCR7	metabolism related
POFUT2	metabolism related
ALG11	metabolism related
H6PD	metabolism related
PKM	metabolism related
HSD17B2	metabolism related
LPCAT2	metabolism related
LIPG	metabolism related
HMGCR	metabolism related
GALNT3	metabolism related
CHPF	metabolism related
PIGT	metabolism related
ASL	metabolism related
SGPP1	metabolism related
GALNS	metabolism related
HK2	metabolism related
FASN	metabolism related
PAPSS2	metabolism related
AMACR	metabolism related
MGST1	metabolism related
BCAT1	metabolism related
B4GALT1	metabolism related
SCD	metabolism related
NME4	metabolism related
SQLE	metabolism related
HMGCS1	metabolism related
KYNU	metabolism related
LPIN3	metabolism related
LPCAT1	metabolism related
NPR2	metabolism related
GPX8	metabolism related
ACAA2	metabolism related
PGM2	metabolism related
PFKFB3	metabolism related
UPP1	metabolism related
GALNT4	metabolism related
COX6A2	metabolism related
PRODH	metabolism related
MIOX	metabolism related
A4GALT	metabolism related
GCAT	metabolism related
CYP26A1	metabolism related
ACOT4	metabolism related
ALDH4A1	metabolism related
GPX4	metabolism related
ACSS1	metabolism related
ALOX12B	metabolism related
RENBP	metabolism related
DHDH	metabolism related
EPHX2	metabolism related
NPL	metabolism related
CERS4	metabolism related
FUT7	metabolism related
MFNG	metabolism related
PLA2G2D	metabolism related
GCH1	metabolism related
PLA2G7	metabolism related
AMDHD2	metabolism related
BDH1	metabolism related
AMY2B	metabolism related
CHST7	metabolism related
CD38	metabolism related
GCDH	metabolism related
GOT1	metabolism related
SDS	metabolism related
PLD4	metabolism related
ASMTL	metabolism related
NDUFB4	metabolism related
ACADS	metabolism related
COX6A1	metabolism related
UCK1	metabolism related
PDE6B	metabolism related
NDUFS7	metabolism related
AKR1A1	metabolism related
ECI1	metabolism related
NDUFA1	metabolism related
IDH3G	metabolism related
NDUFA2	metabolism related
PLA1A	metabolism related
UQCR10	metabolism related
NDUFA6	metabolism related
HSD17B10	metabolism related
COX7B	metabolism related
NMNAT3	metabolism related
HAGH	metabolism related
NDUFB7	metabolism related
CHKB	metabolism related
SULT1E1	metabolism related
NDUFA11	metabolism related
NDUFA13	metabolism related
MAN1C1	metabolism related
BCO1	metabolism related
LDHC	metabolism related
HPGDS	metabolism related
DBH	metabolism related
AMPD1	metabolism related
IDO2	metabolism related
SHC4	immune related
LEPR	immune related
OPRD1	immune related
SEMA3A	immune related
NOD1	immune related
BMP6	immune related
SBDS	immune related
PPARG	immune related
SHC1	immune related
CANX	immune related
PDK1	immune related
IGF2R	immune related
HSPA5	immune related
NRP1	immune related
FLT1	immune related
ESM1	immune related
MAP2K1	immune related
PDF	immune related
LTBR	immune related
DLL4	immune related
TPT1	immune related
TGFA	immune related
PDIA3	immune related
TNFRSF10D	immune related
TNFRSF10C	immune related
NAMPT	immune related
VEGFA	immune related
SEMA4F	immune related
LIMS1	immune related
PTPN11	immune related
GMFB	immune related
TFRC	immune related
SEMA3C	immune related
FGF9	immune related
TNFRSF10B	immune related
EREG	immune related
FURIN	immune related
OSMR	immune related
ILK	immune related
MIF	immune related
TNFRSF12A	immune related
PLAUR	immune related
NDRG1	immune related
TGFB1	immune related
TGFBR1	immune related
CCL7	immune related
TNFAIP3	immune related
AHNAK	immune related
IL1B	immune related
LIF	immune related
NFKBIZ	immune related
EGFR	immune related
PTX3	immune related
CSF2	immune related
TNFRSF11B	immune related
SEMA6B	immune related
CXCL8	immune related
JUN	immune related
TNF	immune related
TRBV9	immune related
FAM3B	immune related
CXCR3	immune related
TRAV12_3	immune related
TRAV8_6	immune related
TRAV19	immune related
CCL22	immune related
VCAM1	immune related
TRBV19	immune related
TRAV13_1	immune related
TRAV12_2	immune related
IGHM	immune related
TNFRSF1B	immune related
IL10RA	immune related
FASLG	immune related
CD8A	immune related
CTLA4	immune related
CAMP	immune related
TRBV6_5	immune related
TRBV5_4	immune related
CD79B	immune related
CSF2RB	immune related
PDCD1	immune related
CD1E	immune related
CXCR6	immune related
TRBV4_2	immune related
TRBV20_1	immune related
TRBV29_1	immune related
IFNG	immune related
GMFG	immune related
PRDX2	immune related
TRBV5_1	immune related
ITGAL	immune related
TRAV4	immune related
CD1C	immune related
ISG20	immune related
HCK	immune related
LCK	immune related
PTPN6	immune related
IL12A	immune related
CD8B	immune related
HAMP	immune related
PTK2B	immune related
APOBEC3F	immune related
XCR1	immune related
SEMA4D	immune related
IL34	immune related
TNFRSF9	immune related
CD1B	immune related
CSK	immune related
CCR7	immune related
MAP3K14	immune related
C5AR1	immune related
TNFSF13B	immune related
ZAP70	immune related
TLR7	immune related
CSF2RA	immune related
CD86	immune related
TNFRSF13C	immune related
CD40LG	immune related
CHIT1	immune related
LAT	immune related
FLT3LG	immune related
CD247	immune related
BTK	immune related
CCL17	immune related
IL12RB1	immune related
IL21R	immune related
PIK3R5	immune related
ICOS	immune related
APOBEC3H	immune related
TRBC2	immune related
IL3RA	immune related
NCR1	immune related
TRAC	immune related
CD28	immune related
IL18RAP	immune related
KLRD1	immune related
IL9R	immune related
IL16	immune related
CYSLTR1	immune related
TRBV28	immune related
IL22RA2	immune related
GHRL	immune related
INSL3	immune related
KLRK1	immune related
PIK3R2	immune related
TNFRSF13B	immune related
CYSLTR2	immune related
IL27	immune related
ANGPTL6	immune related
TRGC2	immune related
TRGC1	immune related
TRBV25_1	immune related
TSHR	immune related
